# Supplementary material for: Game-theoretic link relevance indexing on genome-wide expression dataset identifies putative salient genes with potential etiological and diapeutics role in colorectal cancer
Source: Sci Rep. 2022 Aug 4;12:13409. doi: 10.1038/s41598-022-17266-0 (PMC9352798; doi:10.1038/s41598-022-17266-0)
Supplement: Supplementary file 2 — Supplementary Information 2. [file 41598_2022_17266_MOESM2_ESM.xlsx]

## Sheet: Prognoscan_result
Supplementary Spreadsheet: PrognoScan result: The top 10 salient genes exhibit variation in the Corrected P- value and Cox P-value for different cancer type including CRC. Cells of significant results are highlighted.
ID_NAME	DATASET	CANCER TYPE	ENDPOINT	Numbers os samples	CUTPOINT	MINIMUM P-VALUE	CORRECTED P-VALUE	ln(HR-high / HR-low)	COX P-VALUE	ln(HR)	HR [95% CI-low CI-upp]
ACTG2	GSE5287	Bladder cancer	Overall Survival	30	0.633333	0.0638629	-	0.761204	0.611043	0.0578971	1.06 [0.85 - 1.32]
ACTG2	GSE13507	Bladder cancer	Overall Survival	165	0.721212	0.00181976	0.0419144	0.778129	0.021994	0.121651	1.13 [1.02 - 1.25]
ACTG2	GSE13507	Bladder cancer	Disease Specific Survival	165	0.721212	0.000199736	0.00641997	1.24905	0.0106457	0.19043	1.21 [1.05 - 1.40]
ACTG2	GSE12417-GPL96	Blood cancer	Overall Survival	163	0.797546	0.0435623	0.45142	-0.54348	0.637685	-0.290728	0.75 [0.22 - 2.51]
ACTG2	GSE12417-GPL97	Blood cancer	Overall Survival	163	0.846626	0.182209	-	-0.407027	0.948803	0.0544502	1.06 [0.20 - 5.57]
ACTG2	GSE12417-GPL570	Blood cancer	Overall Survival	79	0.278481	0.0197907	0.265962	0.882407	0.678115	0.408128	1.50 [0.22 - 10.33]
ACTG2	GSE12417-GPL570	Blood cancer	Overall Survival	79	0.291139	0.0646199	-	0.648946	0.565973	0.515942	1.68 [0.29 - 9.75]
ACTG2	GSE5122	Blood cancer	Overall Survival	58	0.62069	0.15299	-	0.407295	0.713427	0.06464	1.07 [0.76 - 1.51]
ACTG2	GSE8970	Blood cancer	Overall Survival	34	0.882353	0.0491078	0.486245	-1.39514	0.622227	-0.124879	0.88 [0.54 - 1.45]
ACTG2	GSE4475	Blood cancer	Overall Survival	158	0.588608	0.00861314	0.144208	0.600127	0.2072	0.128755	1.14 [0.93 - 1.39]
ACTG2	E-TABM-346	Blood cancer	Overall Survival	53	0.792453	0.146479	-	-0.765286	0.292238	-0.188137	0.83 [0.58 - 1.18]
ACTG2	E-TABM-346	Blood cancer	Event Free Survival	53	0.566038	0.0833723	-	-0.627809	0.236478	-0.202041	0.82 [0.58 - 1.14]
ACTG2	GSE16131-GPL96	Blood cancer	Overall Survival	180	0.611111	0.0166241	0.234844	-0.536557	0.184517	-0.247435	0.78 [0.54 - 1.13]
ACTG2	GSE16131-GPL97	Blood cancer	Overall Survival	180	0.866667	0.0291741	0.347685	0.579868	0.81681	0.0391272	1.04 [0.75 - 1.45]
ACTG2	GSE2658	Blood cancer	Disease Specific Survival	559	0.493739	0.208526	-	0.252557	0.576215	0.0974333	1.10 [0.78 - 1.55]
ACTG2	GSE2658	Blood cancer	Disease Specific Survival	559	0.103757	0.0755689	-	-0.507431	0.919688	0.0119617	1.01 [0.80 - 1.28]
ACTG2	GSE4271-GPL96	Brain cancer	Overall Survival	77	0.649351	0.0162156	0.230668	0.624426	0.21878	0.236032	1.27 [0.87 - 1.84]
ACTG2	GSE4271-GPL97	Brain cancer	Overall Survival	77	0.74026	0.18117	-	-0.406586	0.921705	-0.0220917	0.98 [0.63 - 1.52]
ACTG2	GSE7696	Brain cancer	Overall Survival	70	0.585714	0.0208887	0.276279	-0.645653	0.853244	0.0337835	1.03 [0.72 - 1.48]
ACTG2	GSE7696	Brain cancer	Overall Survival	70	0.128571	0.257124	-	0.459354	0.885535	0.138944	1.15 [0.17 - 7.62]
ACTG2	MGH-glioma	Brain cancer	Overall Survival	50	0.84	0.0167249	0.235867	1.01267	0.115257	0.375205	1.46 [0.91 - 2.32]
ACTG2	GSE4412-GPL96	Brain cancer	Overall Survival	74	0.162162	0.00762826	0.131429	1.31087	0.0680299	0.517328	1.68 [0.96 - 2.92]
ACTG2	GSE4412-GPL97	Brain cancer	Overall Survival	74	0.797297	0.00168309	0.0393035	1.0067	0.368361	0.243243	1.28 [0.75 - 2.17]
ACTG2	GSE16581	Brain cancer	Overall Survival	67	0.41791	0.0283942	0.341392	-1.5954	0.093069	-1.08876	0.34 [0.09 - 1.20]
ACTG2	GSE16581	Brain cancer	Overall Survival	67	0.223881	0.10507	-	15.4179	0.670236	0.807705	2.24 [0.05 - 92.34]
ACTG2	GSE19615	Breast cancer	Distant Metastasis Free Survival	115	0.130435	0.133281	-	15.2391	0.1119	0.518462	1.68 [0.89 - 3.18]
ACTG2	GSE19615	Breast cancer	Distant Metastasis Free Survival	115	0.895652	0.186254	-	-15.1878	0.640448	0.217969	1.24 [0.50 - 3.10]
ACTG2	GSE3143	Breast cancer	Overall Survival	158	0.164557	0.276846	-	-0.362597	0.902459	-0.0135112	0.99 [0.79 - 1.22]
ACTG2	GSE7849	Breast cancer	Disease Free Survival	76	0.236842	0.0861217	-	-0.881193	0.406508	-0.129658	0.88 [0.65 - 1.19]
ACTG2	GSE12276	Breast cancer	Relapse Free Survival	204	0.102941	0.181907	-	-0.309413	0.545314	-0.0507895	0.95 [0.81 - 1.12]
ACTG2	GSE12276	Breast cancer	Relapse Free Survival	204	0.897059	7.3128e-06	0.000336376	1.05939	0.061122	0.112952	1.12 [0.99 - 1.26]
ACTG2	GSE6532-GPL570	Breast cancer	Distant Metastasis Free Survival	87	0.241379	0.227357	-	0.642098	0.583732	0.0970429	1.10 [0.78 - 1.56]
ACTG2	GSE6532-GPL570	Breast cancer	Relapse Free Survival	87	0.793103	0.000319046	0.00963484	1.30546	0.015686	1.77559	5.90 [1.40 - 24.93]
ACTG2	GSE6532-GPL570	Breast cancer	Distant Metastasis Free Survival	87	0.793103	0.000319046	0.00963484	1.30546	0.015686	1.77559	5.90 [1.40 - 24.93]
ACTG2	GSE6532-GPL570	Breast cancer	Relapse Free Survival	87	0.241379	0.227357	-	0.642098	0.583732	0.0970429	1.10 [0.78 - 1.56]
ACTG2	GSE9195	Breast cancer	Distant Metastasis Free Survival	77	0.584416	0.118958	-	-1.16682	0.900363	-0.220714	0.80 [0.03 - 25.39]
ACTG2	GSE9195	Breast cancer	Distant Metastasis Free Survival	77	0.766234	0.0682698	-	-15.4688	0.556978	-0.168001	0.85 [0.48 - 1.48]
ACTG2	GSE9195	Breast cancer	Relapse Free Survival	77	0.584416	0.354533	-	-0.549865	0.789107	0.392273	1.48 [0.08 - 26.23]
ACTG2	GSE9195	Breast cancer	Relapse Free Survival	77	0.779221	0.0428237	0.44659	-15.4472	0.711803	-0.0872691	0.92 [0.58 - 1.46]
ACTG2	GSE12093	Breast cancer	Distant Metastasis Free Survival	136	0.404412	0.00925342	0.152274	-1.19842	0.0537689	-0.612219	0.54 [0.29 - 1.01]
ACTG2	GSE11121	Breast cancer	Distant Metastasis Free Survival	200	0.27	0.0156542	0.224865	-0.71616	0.748153	0.0481284	1.05 [0.78 - 1.41]
ACTG2	GSE1378	Breast cancer	Relapse Free Survival	60	0.133333	0.0390071	0.420854	1.83925	0.870524	-0.0194012	0.98 [0.78 - 1.24]
ACTG2	GSE1378	Breast cancer	Relapse Free Survival	60	0.233333	0.0455705	0.464318	-0.79249	0.4773	-0.704875	0.49 [0.07 - 3.45]
ACTG2	GSE1379	Breast cancer	Relapse Free Survival	60	0.183333	0.326603	-	0.526722	0.809132	0.0298869	1.03 [0.81 - 1.31]
ACTG2	GSE1379	Breast cancer	Relapse Free Survival	60	0.883333	0.0328218	0.376098	1.02993	0.231648	0.692705	2.00 [0.64 - 6.22]
ACTG2	GSE9893	Breast cancer	Overall Survival	155	0.296774	0.0224387	0.290467	-0.63069	0.177643	-0.14704	0.86 [0.70 - 1.07]
ACTG2	GSE2034	Breast cancer	Distant Metastasis Free Survival	286	0.65035	0.144303	-	-0.309563	0.643978	0.0494837	1.05 [0.85 - 1.30]
ACTG2	GSE1456-GPL96	Breast cancer	Overall Survival	159	0.113208	0.0145346	0.213054	15.2246	0.441018	0.140191	1.15 [0.81 - 1.64]
ACTG2	GSE1456-GPL96	Breast cancer	Relapse Free Survival	159	0.232704	0.122651	-	-0.516147	0.887962	-0.0271819	0.97 [0.67 - 1.42]
ACTG2	GSE1456-GPL96	Breast cancer	Disease Specific Survival	159	0.113208	0.0366965	0.404602	15.2263	0.647649	0.100178	1.11 [0.72 - 1.70]
ACTG2	GSE1456-GPL97	Breast cancer	Overall Survival	159	0.515723	0.0107581	0.170565	0.822559	0.131238	0.308986	1.36 [0.91 - 2.03]
ACTG2	GSE1456-GPL97	Breast cancer	Relapse Free Survival	159	0.459119	0.0552384	-	0.636795	0.264409	0.23017	1.26 [0.84 - 1.89]
ACTG2	GSE1456-GPL97	Breast cancer	Disease Specific Survival	159	0.459119	0.0171179	0.23984	0.954385	0.219262	0.296004	1.34 [0.84 - 2.16]
ACTG2	GSE7378	Breast cancer	Disease Free Survival	54	0.555556	0.0251328	0.314168	-2.04573	0.317487	-0.316944	0.73 [0.39 - 1.36]
ACTG2	E-TABM-158	Breast cancer	Distant Metastasis Free Survival	117	0.179487	0.0221135	0.287526	-0.914133	0.308386	-0.115644	0.89 [0.71 - 1.11]
ACTG2	E-TABM-158	Breast cancer	Overall Survival	117	0.649573	0.104822	-	-0.569672	0.213703	-0.112298	0.89 [0.75 - 1.07]
ACTG2	E-TABM-158	Breast cancer	Relapse Free Survival	117	0.649573	0.104822	-	-0.569672	0.213703	-0.112298	0.89 [0.75 - 1.07]
ACTG2	E-TABM-158	Breast cancer	Disease Specific Survival	117	0.837607	0.104771	-	-1.1298	0.226956	-0.134532	0.87 [0.70 - 1.09]
ACTG2	GSE3494-GPL96	Breast cancer	Disease Specific Survival	236	0.101695	0.0295961	0.351056	-0.774831	0.920894	-0.0165202	0.98 [0.71 - 1.36]
ACTG2	GSE3494-GPL97	Breast cancer	Disease Specific Survival	236	0.826271	0.0275379	0.33439	0.654645	0.0785343	0.623384	1.87 [0.93 - 3.74]
ACTG2	GSE4922-GPL96	Breast cancer	Disease Free Survival	249	0.104418	0.117373	-	-0.482874	0.577392	-0.0773955	0.93 [0.70 - 1.22]
ACTG2	GSE4922-GPL97	Breast cancer	Disease Free Survival	249	0.578313	0.123963	-	0.325607	0.356495	0.254583	1.29 [0.75 - 2.22]
ACTG2	GSE2990	Breast cancer	Relapse Free Survival	62	0.5	0.00407046	0.0804311	-1.48006	0.101166	-0.346413	0.71 [0.47 - 1.07]
ACTG2	GSE2990	Breast cancer	Distant Metastasis Free Survival	125	0.48	0.24093	-	0.449986	0.888069	-0.0241626	0.98 [0.70 - 1.37]
ACTG2	GSE2990	Breast cancer	Relapse Free Survival	125	0.472	0.0237186	0.301873	0.667625	0.45449	0.091067	1.10 [0.86 - 1.39]
ACTG2	GSE2990	Breast cancer	Distant Metastasis Free Survival	54	0.259259	0.0363615	0.4022	-1.23327	0.456244	-0.183227	0.83 [0.51 - 1.35]
ACTG2	GSE7390	Breast cancer	Overall Survival	198	0.176768	0.0481653	0.480498	0.896136	0.801148	0.0201051	1.02 [0.87 - 1.19]
ACTG2	GSE7390	Breast cancer	Relapse Free Survival	198	0.111111	0.0117297	0.181929	1.22074	0.32335	0.0603722	1.06 [0.94 - 1.20]
ACTG2	GSE7390	Breast cancer	Distant Metastasis Free Survival	198	0.853535	0.00983605	0.159463	0.792543	0.384223	0.0640822	1.07 [0.92 - 1.23]
ACTG2	GSE12945	Colorectal cancer	Disease Free Survival	51	0.333333	0.10279	-	15.7083	0.811652	0.0823902	1.09 [0.55 - 2.14]
ACTG2	GSE12945	Colorectal cancer	Overall Survival	62	0.274194	0.0203678	0.271413	15.6117	0.720296	0.0886571	1.09 [0.67 - 1.78]
ACTG2	GSE17536	Colorectal cancer	Disease Specific Survival	177	0.480226	0.0209822	0.277147	0.646967	0.143852	0.17179	1.19 [0.94 - 1.50]
ACTG2	GSE17536	Colorectal cancer	Overall Survival	177	0.542373	0.123625	-	-0.366948	0.384434	-0.652792	0.52 [0.12 - 2.27]
ACTG2	GSE17536	Colorectal cancer	Disease Free Survival	145	0.282759	0.0317448	0.367877	0.995344	0.35973	0.952168	2.59 [0.34 - 19.88]
ACTG2	GSE17536	Colorectal cancer	Disease Specific Survival	177	0.101695	0.0755188	-	-0.669728	0.367651	-0.779013	0.46 [0.08 - 2.50]
ACTG2	GSE17536	Colorectal cancer	Overall Survival	177	0.480226	0.010684	0.169685	0.616966	0.129436	0.155783	1.17 [0.96 - 1.43]
ACTG2	GSE17536	Colorectal cancer	Disease Free Survival	145	0.827586	0.0149337	0.217301	-2.08033	0.318492	-0.158234	0.85 [0.63 - 1.16]
ACTG2	GSE14333	Colorectal cancer	Disease Free Survival	226	0.544248	0.0217002	0.283761	0.671637	0.285152	0.123767	1.13 [0.90 - 1.42]
ACTG2	GSE14333	Colorectal cancer	Disease Free Survival	226	0.464602	0.0964426	-	0.485923	0.615397	0.0491519	1.05 [0.87 - 1.27]
ACTG2	GSE17537	Colorectal cancer	Overall Survival	55	0.654545	0.076398	-	0.775186	0.435403	1.31005	3.71 [0.14 - 99.69]
ACTG2	GSE17537	Colorectal cancer	Overall Survival	55	0.709091	0.00228458	0.0505007	1.28316	0.115546	0.282003	1.33 [0.93 - 1.88]
ACTG2	GSE17537	Colorectal cancer	Disease Free Survival	55	0.109091	0.00145528	0.0348492	-1.67972	0.626346	-0.120133	0.89 [0.55 - 1.44]
ACTG2	GSE17537	Colorectal cancer	Disease Specific Survival	49	0.755102	0.0204022	0.271736	1.25714	0.192233	0.334341	1.40 [0.85 - 2.31]
ACTG2	GSE17537	Colorectal cancer	Disease Free Survival	55	0.890909	0.045325	0.462759	1.13509	0.692512	0.719967	2.05 [0.06 - 72.85]
ACTG2	GSE17537	Colorectal cancer	Disease Specific Survival	49	0.816327	0.0657571	-	1.08522	0.687242	0.934942	2.55 [0.03 - 241.43]
ACTG2	GSE11595	Esophagus cancer	Overall Survival	34	0.882353	0.286249	-	0.588727	0.737949	0.0692351	1.07 [0.71 - 1.61]
ACTG2	GSE22138	Eye cancer	Distant Metastasis Free Survival	63	0.174603	2.84753e-06	0.000142324	-1.64513	0.0196011	-33.8583	0.00 [0.00 - 0.00]
ACTG2	GSE22138	Eye cancer	Distant Metastasis Free Survival	63	0.873016	0.0348557	0.391263	0.88276	0.354294	0.132494	1.14 [0.86 - 1.51]
ACTG2	GSE2837	Head and neck cancer	Relapse Free Survival	28	0.642857	0.0339111	0.384277	1.11134	0.18705	0.866246	2.38 [0.66 - 8.61]
ACTG2	GSE2837	Head and neck cancer	Relapse Free Survival	28	0.75	0.0340761	0.385505	-1.92321	0.128731	-9.48506	0.00 [0.00 - 15.69]
ACTG2	jacob-00182-CANDF	Lung cancer	Overall Survival	82	0.792683	0.158809	-	0.524361	0.895332	0.0326978	1.03 [0.63 - 1.68]
ACTG2	jacob-00182-HLM	Lung cancer	Overall Survival	79	0.544304	0.28515	-	0.275638	0.691155	0.126667	1.14 [0.61 - 2.12]
ACTG2	MICHIGAN-LC	Lung cancer	Overall Survival	86	0.174419	0.318844	-	-0.467359	0.688176	-0.12922	0.88 [0.47 - 1.65]
ACTG2	jacob-00182-MSK	Lung cancer	Overall Survival	104	0.894231	0.173254	-	-1.29067	0.580354	-0.175222	0.84 [0.45 - 1.56]
ACTG2	GSE13213	Lung cancer	Overall Survival	117	0.837607	0.135706	-	-0.690881	0.728826	0.0500117	1.05 [0.79 - 1.39]
ACTG2	GSE31210	Lung cancer	Relapse Free Survival	204	0.598039	0.0364667	0.402955	-0.625425	0.226781	-0.192217	0.83 [0.60 - 1.13]
ACTG2	GSE31210	Lung cancer	Overall Survival	204	0.122549	0.021723	0.283968	15.2726	0.251052	0.224766	1.25 [0.85 - 1.84]
ACTG2	GSE31210	Lung cancer	Relapse Free Survival	204	0.107843	0.137011	-	0.85712	0.577936	0.0812184	1.08 [0.81 - 1.44]
ACTG2	GSE31210	Lung cancer	Overall Survival	204	0.838235	0.0416713	0.438959	-1.81401	0.416346	-0.175266	0.84 [0.55 - 1.28]
ACTG2	jacob-00182-UM	Lung cancer	Overall Survival	178	0.280899	0.00348885	0.0711174	-0.594966	0.505298	-0.128604	0.88 [0.60 - 1.28]
ACTG2	GSE3141	Lung cancer	Overall Survival	111	0.783784	0.109381	-	0.476125	0.347747	0.137801	1.15 [0.86 - 1.53]
ACTG2	GSE3141	Lung cancer	Overall Survival	111	0.810811	0.0746624	-	-0.666173	0.932464	-0.0156884	0.98 [0.68 - 1.42]
ACTG2	GSE14814	Lung cancer	Overall Survival	90	0.811111	0.136106	-	0.542676	0.540088	0.129993	1.14 [0.75 - 1.73]
ACTG2	GSE14814	Lung cancer	Disease Specific Survival	90	0.366667	0.150816	-	0.588723	0.724744	0.0855347	1.09 [0.68 - 1.75]
ACTG2	GSE4716-GPL3694	Lung cancer	Overall Survival	50	0.72	0.0159824	0.228267	1.12128	0.0362836	1.22631	3.41 [1.08 - 10.74]
ACTG2	GSE8894	Lung cancer	Relapse Free Survival	138	0.224638	0.0600657	-	-0.488667	0.5579	-3.77639	0.02 [0.00 - 7011.59]
ACTG2	GSE8894	Lung cancer	Relapse Free Survival	138	0.311594	0.123038	-	0.420593	0.903862	-0.00872887	0.99 [0.86 - 1.14]
ACTG2	GSE4573	Lung cancer	Overall Survival	129	0.651163	0.0490534	0.485915	-0.528318	0.129346	-0.441308	0.64 [0.36 - 1.14]
ACTG2	GSE17710	Lung cancer	Overall Survival	56	0.517857	0.108192	-	0.565635	0.617545	0.0623048	1.06 [0.83 - 1.36]
ACTG2	GSE17710	Lung cancer	Relapse Free Survival	56	0.375	0.133508	-	0.525607	0.5069	0.0805592	1.08 [0.85 - 1.38]
ACTG2	GSE17710	Lung cancer	Relapse Free Survival	56	0.517857	0.0886073	-	0.577426	0.406625	0.102769	1.11 [0.87 - 1.41]
ACTG2	GSE17710	Lung cancer	Overall Survival	56	0.875	0.266939	-	-0.665709	0.725259	0.0432464	1.04 [0.82 - 1.33]
ACTG2	GSE9891	Ovarian cancer	Overall Survival	278	0.553957	0.00883904	0.147075	0.490602	0.17244	0.091538	1.10 [0.96 - 1.25]
ACTG2	GSE9891	Ovarian cancer	Overall Survival	278	0.611511	0.0169201	0.237845	0.448049	0.160374	0.556684	1.74 [0.80 - 3.80]
ACTG2	DUKE-OC	Ovarian cancer	Overall Survival	133	0.759399	0.336439	-	-0.279005	0.829554	-0.0135816	0.99 [0.87 - 1.12]
ACTG2	GSE8841	Ovarian cancer	Overall Survival	81	0.814815	0.352601	-	-0.694122	0.974264	-0.00890028	0.99 [0.58 - 1.70]
ACTG2	GSE8841	Ovarian cancer	Overall Survival	81	0.395062	0.145006	-	-0.751801	0.811677	-0.0612123	0.94 [0.57 - 1.56]
ACTG2	GSE8841	Ovarian cancer	Overall Survival	81	0	1	-	0	1	0	1.00 [1.00 - 1.00]
ACTG2	GSE26712	Ovarian cancer	Disease Free Survival	185	0.859459	0.0153183	0.221354	0.546925	0.024701	0.142241	1.15 [1.02 - 1.31]
ACTG2	GSE26712	Ovarian cancer	Overall Survival	185	0.886486	0.0110399	0.173895	0.657106	0.0140689	0.161056	1.17 [1.03 - 1.34]
ACTG2	GSE17260	Ovarian cancer	Progression Free Survival	110	0.454545	0.143169	-	-0.335525	0.943154	-0.00384334	1.00 [0.90 - 1.11]
ACTG2	GSE17260	Ovarian cancer	Overall Survival	110	0.454545	0.157629	-	-0.420114	0.867017	-0.0109974	0.99 [0.87 - 1.12]
ACTG2	GSE14764	Ovarian cancer	Overall Survival	80	0.5625	0.00187346	0.0429289	1.41262	0.00908011	0.602795	1.83 [1.16 - 2.87]
ACTG2	GSE16560	Prostate cancer	Overall Survival	281	0.145907	0.000351116	0.010464	-0.651359	0.00685458	-0.755294	0.47 [0.27 - 0.81]
ACTG2	E-DKFZ-1	Renal cell carcinoma	Overall Survival	59	0.627119	0.0475079	0.476449	-1.38286	0.502736	-0.450157	0.64 [0.17 - 2.38]
ACTG2	GSE19234	Skin cancer	Overall Survival	38	0.315789	0.000396541	0.0116181	-1.59699	0.246181	-0.290778	0.75 [0.46 - 1.22]
ACTG2	GSE19234	Skin cancer	Overall Survival	38	0.710526	0.0762243	-	-1.08227	0.465185	-0.173876	0.84 [0.53 - 1.34]
ACTG2	GSE30929	Soft tissue cancer	Distant Recurrence Free Survival	140	0.885714	0.00854081	0.143285	0.90628	0.257225	0.118355	1.13 [0.92 - 1.38]
AMOTL1	GSE13507	Bladder cancer	Overall Survival	165	0.8	0.0514894	-	0.553175	0.449215	0.503315	1.65 [0.45 - 6.09]
AMOTL1	GSE13507	Bladder cancer	Disease Specific Survival	165	0.806061	0.0229063	0.294666	0.845922	0.0766356	1.47588	4.37 [0.85 - 22.41]
AMOTL1	GSE12417-GPL97	Blood cancer	Overall Survival	163	0.638037	0.0782654	-	0.352781	0.574806	0.307608	1.36 [0.46 - 3.98]
AMOTL1	GSE12417-GPL97	Blood cancer	Overall Survival	163	0.171779	0.0585824	-	0.538413	0.195988	0.495409	1.64 [0.77 - 3.48]
AMOTL1	GSE12417-GPL97	Blood cancer	Overall Survival	163	0.128834	0.0515874	-	0.667997	0.774227	0.136528	1.15 [0.45 - 2.91]
AMOTL1	GSE12417-GPL97	Blood cancer	Overall Survival	163	0.558282	0.00597859	0.108859	0.536679	0.225038	0.669753	1.95 [0.66 - 5.76]
AMOTL1	GSE12417-GPL570	Blood cancer	Overall Survival	79	0.873418	0.0206481	0.274038	0.887004	0.179027	0.743319	2.10 [0.71 - 6.22]
AMOTL1	GSE12417-GPL570	Blood cancer	Overall Survival	79	0.860759	0.0451184	0.461444	0.732875	0.904181	0.0371179	1.04 [0.57 - 1.90]
AMOTL1	GSE12417-GPL570	Blood cancer	Overall Survival	79	0.873418	0.00772197	0.132666	0.967489	0.272977	0.495922	1.64 [0.68 - 3.99]
AMOTL1	GSE12417-GPL570	Blood cancer	Overall Survival	79	0.860759	0.152982	-	0.549479	0.914281	0.0979092	1.10 [0.19 - 6.56]
AMOTL1	GSE16131-GPL97	Blood cancer	Overall Survival	180	0.561111	0.261299	-	0.234435	0.895227	0.0294723	1.03 [0.66 - 1.60]
AMOTL1	GSE16131-GPL97	Blood cancer	Overall Survival	180	0.855556	0.0421567	0.442187	0.54319	0.874287	0.0181492	1.02 [0.81 - 1.28]
AMOTL1	GSE16131-GPL97	Blood cancer	Overall Survival	180	0.377778	0.0796095	-	-0.364745	0.530284	-0.0833005	0.92 [0.71 - 1.19]
AMOTL1	GSE16131-GPL97	Blood cancer	Overall Survival	180	0.511111	0.0823796	-	0.36243	0.350478	0.0877033	1.09 [0.91 - 1.31]
AMOTL1	GSE2658	Blood cancer	Disease Specific Survival	559	0.860465	0.044394	0.456803	0.499274	0.938566	-0.0138332	0.99 [0.69 - 1.40]
AMOTL1	GSE2658	Blood cancer	Disease Specific Survival	559	0.890877	0.0188817	0.257244	-1.28654	0.551366	-0.0634701	0.94 [0.76 - 1.16]
AMOTL1	GSE2658	Blood cancer	Disease Specific Survival	559	0.890877	1.03176e-05	0.000459625	1.04283	0.00134584	0.309075	1.36 [1.13 - 1.65]
AMOTL1	GSE2658	Blood cancer	Disease Specific Survival	559	0.842576	0.102683	-	-0.447206	0.862486	0.0242767	1.02 [0.78 - 1.35]
AMOTL1	GSE4271-GPL97	Brain cancer	Overall Survival	77	0.597403	0.0157341	0.225695	-0.651249	0.185827	-0.469019	0.63 [0.31 - 1.25]
AMOTL1	GSE4271-GPL97	Brain cancer	Overall Survival	77	0.896104	0.204645	-	-0.58871	0.875645	-0.0309774	0.97 [0.66 - 1.43]
AMOTL1	GSE4271-GPL97	Brain cancer	Overall Survival	77	0.415584	0.00223337	0.049575	-0.792887	0.0814969	-0.274652	0.76 [0.56 - 1.03]
AMOTL1	GSE4271-GPL97	Brain cancer	Overall Survival	77	0.649351	0.00410177	0.0809225	0.745499	0.240246	0.189994	1.21 [0.88 - 1.66]
AMOTL1	GSE7696	Brain cancer	Overall Survival	70	0.885714	0.067007	-	0.690675	0.976065	0.0180217	1.02 [0.31 - 3.30]
AMOTL1	GSE7696	Brain cancer	Overall Survival	70	0.114286	0.0292714	0.348464	-0.818026	0.724593	-0.316648	0.73 [0.13 - 4.24]
AMOTL1	GSE7696	Brain cancer	Overall Survival	70	0.542857	0.0865313	-	0.447586	0.916979	0.0268591	1.03 [0.62 - 1.70]
AMOTL1	GSE7696	Brain cancer	Overall Survival	70	0.857143	0.202204	-	-0.511271	0.92918	-0.0588428	0.94 [0.26 - 3.45]
AMOTL1	GSE4412-GPL97	Brain cancer	Overall Survival	74	0.5	0.0594098	-	-0.552488	0.185927	-0.23507	0.79 [0.56 - 1.12]
AMOTL1	GSE4412-GPL97	Brain cancer	Overall Survival	74	0.283784	0.010859	0.171761	0.927347	0.0987808	0.282677	1.33 [0.95 - 1.86]
AMOTL1	GSE4412-GPL97	Brain cancer	Overall Survival	74	0.851351	0.00380191	0.076175	-1.57491	0.0745621	-0.635522	0.53 [0.26 - 1.07]
AMOTL1	GSE4412-GPL97	Brain cancer	Overall Survival	74	0.175676	0.0220319	0.286784	-0.778229	0.910153	-0.0265719	0.97 [0.61 - 1.54]
AMOTL1	GSE16581	Brain cancer	Overall Survival	67	0.537313	0.0321175	0.370737	-1.95844	0.317557	-0.818253	0.44 [0.09 - 2.20]
AMOTL1	GSE16581	Brain cancer	Overall Survival	67	0.537313	0.0407179	0.432556	-1.88249	0.185335	-1.21998	0.30 [0.05 - 1.80]
AMOTL1	GSE16581	Brain cancer	Overall Survival	67	0.253731	0.162901	-	-0.906417	0.526715	-1.14581	0.32 [0.01 - 11.04]
AMOTL1	GSE16581	Brain cancer	Overall Survival	67	0.149254	0.063214	-	-1.23783	0.453761	-1.33244	0.26 [0.01 - 8.62]
AMOTL1	GSE19615	Breast cancer	Distant Metastasis Free Survival	115	0.817391	0.00081934	0.0215522	1.61067	0.00225827	1.58595	4.88 [1.76 - 13.51]
AMOTL1	GSE19615	Breast cancer	Distant Metastasis Free Survival	115	0.852174	0.136679	-	0.855804	0.0640477	0.865914	2.38 [0.95 - 5.94]
AMOTL1	GSE19615	Breast cancer	Distant Metastasis Free Survival	115	0.626087	0.0298949	0.35343	1.14831	0.130667	1.4506	4.27 [0.65 - 27.98]
AMOTL1	GSE19615	Breast cancer	Distant Metastasis Free Survival	115	0.626087	0.103148	-	0.852225	0.429768	0.413485	1.51 [0.54 - 4.22]
AMOTL1	GSE12276	Breast cancer	Relapse Free Survival	204	0.348039	0.0679053	-	-0.275061	0.519827	-0.0567203	0.94 [0.79 - 1.12]
AMOTL1	GSE12276	Breast cancer	Relapse Free Survival	204	0.862745	0.000148596	0.00495902	0.771751	0.0852495	0.130396	1.14 [0.98 - 1.32]
AMOTL1	GSE12276	Breast cancer	Relapse Free Survival	204	0.843137	0.000351973	0.010486	0.692782	0.00505123	0.208568	1.23 [1.06 - 1.43]
AMOTL1	GSE12276	Breast cancer	Relapse Free Survival	204	0.553922	0.022819	0.293885	0.319329	0.105301	0.202449	1.22 [0.96 - 1.56]
AMOTL1	GSE6532-GPL570	Breast cancer	Distant Metastasis Free Survival	87	0.873563	0.0883405	-	-1.57061	0.375745	-0.712307	0.49 [0.10 - 2.37]
AMOTL1	GSE6532-GPL570	Breast cancer	Relapse Free Survival	87	0.126437	0.259287	-	0.807015	0.703576	-0.275352	0.76 [0.18 - 3.14]
AMOTL1	GSE6532-GPL570	Breast cancer	Distant Metastasis Free Survival	87	0.126437	0.259287	-	0.807015	0.703576	-0.275352	0.76 [0.18 - 3.14]
AMOTL1	GSE6532-GPL570	Breast cancer	Distant Metastasis Free Survival	87	0.885057	0.293744	-	-0.75324	0.509784	-0.35773	0.70 [0.24 - 2.03]
AMOTL1	GSE6532-GPL570	Breast cancer	Relapse Free Survival	87	0.873563	0.0883405	-	-1.57061	0.375745	-0.712307	0.49 [0.10 - 2.37]
AMOTL1	GSE6532-GPL570	Breast cancer	Relapse Free Survival	87	0.83908	0.257944	-	-0.679299	0.41202	-0.185484	0.83 [0.53 - 1.29]
AMOTL1	GSE6532-GPL570	Breast cancer	Distant Metastasis Free Survival	87	0.83908	0.257944	-	-0.679299	0.41202	-0.185484	0.83 [0.53 - 1.29]
AMOTL1	GSE6532-GPL570	Breast cancer	Relapse Free Survival	87	0.885057	0.293744	-	-0.75324	0.509784	-0.35773	0.70 [0.24 - 2.03]
AMOTL1	GSE9195	Breast cancer	Distant Metastasis Free Survival	77	0.38961	0.0284598	0.341925	-1.39699	0.677577	-0.688983	0.50 [0.02 - 12.92]
AMOTL1	GSE9195	Breast cancer	Distant Metastasis Free Survival	77	0.376623	0.0208305	0.275738	-1.46318	0.218149	-2.1167	0.12 [0.00 - 3.50]
AMOTL1	GSE9195	Breast cancer	Relapse Free Survival	77	0.857143	0.05605	-	1.09361	0.669953	0.627444	1.87 [0.10 - 33.54]
AMOTL1	GSE9195	Breast cancer	Relapse Free Survival	77	0.584416	0.0245371	0.309027	-1.57027	0.207113	-0.574705	0.56 [0.23 - 1.37]
AMOTL1	GSE9195	Breast cancer	Relapse Free Survival	77	0.74026	0.0896932	-	-1.59467	0.440122	-0.812465	0.44 [0.06 - 3.49]
AMOTL1	GSE9195	Breast cancer	Distant Metastasis Free Survival	77	0.155844	0.172906	-	15.2783	0.551482	-0.706722	0.49 [0.05 - 5.05]
AMOTL1	GSE9195	Breast cancer	Distant Metastasis Free Survival	77	0.454545	0.0666036	-	-1.19741	0.400327	-0.430274	0.65 [0.24 - 1.77]
AMOTL1	GSE9195	Breast cancer	Relapse Free Survival	77	0.493506	0.0339847	0.384825	-1.30269	0.44593	-1.12438	0.32 [0.02 - 5.85]
AMOTL1	GSE1378	Breast cancer	Relapse Free Survival	60	0.533333	0.0125425	0.191192	0.964957	0.0931373	0.530361	1.70 [0.92 - 3.16]
AMOTL1	GSE1378	Breast cancer	Relapse Free Survival	60	0.283333	0.0199992	0.267939	1.12955	0.269801	0.17348	1.19 [0.87 - 1.62]
AMOTL1	GSE1379	Breast cancer	Relapse Free Survival	60	0.25	0.0841445	-	0.905086	0.347479	0.244011	1.28 [0.77 - 2.12]
AMOTL1	GSE1379	Breast cancer	Relapse Free Survival	60	0.333333	0.0624691	-	0.847776	0.498704	0.252849	1.29 [0.62 - 2.68]
AMOTL1	GSE1456-GPL97	Breast cancer	Disease Specific Survival	159	0.119497	0.0197883	0.265939	-0.973433	0.909095	0.0255754	1.03 [0.66 - 1.59]
AMOTL1	GSE1456-GPL97	Breast cancer	Overall Survival	159	0.899371	0.0063001	0.113386	1.03408	0.422984	0.158544	1.17 [0.80 - 1.73]
AMOTL1	GSE1456-GPL97	Breast cancer	Relapse Free Survival	159	0.389937	0.195515	-	-0.406987	0.736564	-0.0669048	0.94 [0.63 - 1.38]
AMOTL1	GSE1456-GPL97	Breast cancer	Overall Survival	159	0.408805	0.00486263	0.0925893	-0.882057	0.0244027	-0.552528	0.58 [0.36 - 0.93]
AMOTL1	GSE1456-GPL97	Breast cancer	Disease Specific Survival	159	0.704403	0.197675	-	0.488286	0.968745	0.00919083	1.01 [0.64 - 1.60]
AMOTL1	GSE1456-GPL97	Breast cancer	Relapse Free Survival	159	0.402516	0.00365749	0.0738553	-0.907715	0.356091	-0.221983	0.80 [0.50 - 1.28]
AMOTL1	GSE1456-GPL97	Breast cancer	Overall Survival	159	0.477987	0.085253	-	0.563319	0.413592	0.169239	1.18 [0.79 - 1.78]
AMOTL1	GSE1456-GPL97	Breast cancer	Relapse Free Survival	159	0.792453	0.000442376	0.0127609	1.08232	0.0562819	0.407736	1.50 [0.99 - 2.29]
AMOTL1	GSE1456-GPL97	Breast cancer	Disease Specific Survival	159	0.402516	0.00229553	0.0506981	-1.13208	0.162504	-0.417869	0.66 [0.37 - 1.18]
AMOTL1	GSE1456-GPL97	Breast cancer	Disease Specific Survival	159	0.767296	0.0172756	0.241423	0.870127	0.120323	0.387671	1.47 [0.90 - 2.40]
AMOTL1	GSE1456-GPL97	Breast cancer	Overall Survival	159	0.125786	0.0583989	-	-0.732449	0.877808	-0.029747	0.97 [0.66 - 1.42]
AMOTL1	GSE1456-GPL97	Breast cancer	Relapse Free Survival	159	0.899371	0.0952548	-	0.681173	0.648168	0.0859212	1.09 [0.75 - 1.58]
AMOTL1	GSE3494-GPL97	Breast cancer	Disease Specific Survival	236	0.114407	0.0493755	0.487864	1.3178	0.195118	0.236787	1.27 [0.89 - 1.81]
AMOTL1	GSE3494-GPL97	Breast cancer	Disease Specific Survival	236	0.877119	0.0667299	-	-1.04257	0.322459	-0.158803	0.85 [0.62 - 1.17]
AMOTL1	GSE3494-GPL97	Breast cancer	Disease Specific Survival	236	0.101695	0.0731376	-	-0.642693	0.607338	-0.0964403	0.91 [0.63 - 1.31]
AMOTL1	GSE3494-GPL97	Breast cancer	Disease Specific Survival	236	0.694915	0.00410358	0.0809509	-1.00512	0.316823	-0.249409	0.78 [0.48 - 1.27]
AMOTL1	GSE4922-GPL97	Breast cancer	Disease Free Survival	249	0.15261	0.0150074	0.218081	-0.620171	0.11628	-0.305985	0.74 [0.50 - 1.08]
AMOTL1	GSE4922-GPL97	Breast cancer	Disease Free Survival	249	0.405622	0.0802095	-	0.389389	0.316281	0.144324	1.16 [0.87 - 1.53]
AMOTL1	GSE4922-GPL97	Breast cancer	Disease Free Survival	249	0.518072	0.0547184	-	0.408964	0.759607	0.036759	1.04 [0.82 - 1.31]
AMOTL1	GSE4922-GPL97	Breast cancer	Disease Free Survival	249	0.168675	0.0356376	0.396972	-0.519313	0.151598	-0.209695	0.81 [0.61 - 1.08]
AMOTL1	GSE17536	Colorectal cancer	Disease Specific Survival	177	0.440678	0.0202597	0.270396	0.667205	0.0278408	0.678269	1.97 [1.08 - 3.61]
AMOTL1	GSE17536	Colorectal cancer	Overall Survival	177	0.158192	0.00479547	0.0915798	-0.753066	0.384031	-0.772499	0.46 [0.08 - 2.63]
AMOTL1	GSE17536	Colorectal cancer	Overall Survival	177	0.638418	0.000880194	0.0228935	0.763489	0.00588551	0.435486	1.55 [1.13 - 2.11]
AMOTL1	GSE17536	Colorectal cancer	Disease Specific Survival	177	0.644068	6.40501e-05	0.0023624	1.04351	0.000427532	0.587658	1.80 [1.30 - 2.50]
AMOTL1	GSE17536	Colorectal cancer	Overall Survival	177	0.322034	0.0731542	-	0.484178	0.150789	0.45601	1.58 [0.85 - 2.94]
AMOTL1	GSE17536	Colorectal cancer	Disease Specific Survival	177	0.118644	0.0315877	0.366666	-0.773853	0.596049	-0.270189	0.76 [0.28 - 2.07]
AMOTL1	GSE17536	Colorectal cancer	Disease Free Survival	145	0.648276	0.0300728	0.354838	0.709137	0.782331	0.336183	1.40 [0.13 - 15.20]
AMOTL1	GSE17536	Colorectal cancer	Disease Free Survival	145	0.6	0.00804541	0.136899	0.871541	0.0240744	0.576287	1.78 [1.08 - 2.94]
AMOTL1	GSE17536	Colorectal cancer	Disease Specific Survival	177	0.627119	0.0215543	0.282423	0.611582	0.978352	-0.0271919	0.97 [0.14 - 6.94]
AMOTL1	GSE17536	Colorectal cancer	Overall Survival	177	0.870057	0.11915	-	-0.653702	0.400548	-0.371846	0.69 [0.29 - 1.64]
AMOTL1	GSE17536	Colorectal cancer	Disease Free Survival	145	0.82069	0.0386484	0.418366	0.732584	0.328734	0.656146	1.93 [0.52 - 7.19]
AMOTL1	GSE17536	Colorectal cancer	Disease Free Survival	145	0.324138	0.0457254	0.465299	0.866044	0.452659	0.498297	1.65 [0.45 - 6.04]
AMOTL1	GSE14333	Colorectal cancer	Disease Free Survival	226	0.668142	0.157019	-	-0.464598	0.737282	0.0393249	1.04 [0.83 - 1.31]
AMOTL1	GSE14333	Colorectal cancer	Disease Free Survival	226	0.548673	0.000790884	0.0209187	0.981027	0.00854579	0.415764	1.52 [1.11 - 2.07]
AMOTL1	GSE14333	Colorectal cancer	Disease Free Survival	226	0.840708	0.0495956	0.489192	0.611633	0.357664	0.108288	1.11 [0.88 - 1.40]
AMOTL1	GSE14333	Colorectal cancer	Disease Free Survival	226	0.309735	0.0537292	-	0.669638	0.21202	0.18649	1.21 [0.90 - 1.62]
AMOTL1	GSE17537	Colorectal cancer	Disease Specific Survival	49	0.591837	0.0121493	0.186737	-2.17116	0.077194	-3.35394	0.03 [0.00 - 1.44]
AMOTL1	GSE17537	Colorectal cancer	Disease Specific Survival	49	0.163265	0.0416495	0.438814	-1.1861	0.187629	-3.44343	0.03 [0.00 - 5.36]
AMOTL1	GSE17537	Colorectal cancer	Overall Survival	55	0.109091	0.0899303	-	-0.917397	0.8555	-0.379135	0.68 [0.01 - 40.51]
AMOTL1	GSE17537	Colorectal cancer	Overall Survival	55	0.618182	0.00216077	0.0482545	1.34255	0.0631314	0.606999	1.83 [0.97 - 3.48]
AMOTL1	GSE17537	Colorectal cancer	Overall Survival	55	0.436364	0.118916	-	0.744777	0.67382	0.310001	1.36 [0.32 - 5.78]
AMOTL1	GSE17537	Colorectal cancer	Overall Survival	55	0.581818	0.0469924	0.47325	-0.98914	0.310706	-1.33618	0.26 [0.02 - 3.48]
AMOTL1	GSE17537	Colorectal cancer	Disease Free Survival	55	0.836364	0.15508	-	-1.36534	0.676126	-0.364417	0.69 [0.13 - 3.84]
AMOTL1	GSE17537	Colorectal cancer	Disease Free Survival	55	0.636364	0.00328145	0.0677053	1.42044	0.138159	0.536531	1.71 [0.84 - 3.48]
AMOTL1	GSE17537	Colorectal cancer	Disease Specific Survival	49	0.877551	0.12571	-	-15.2916	0.541286	-0.63905	0.53 [0.07 - 4.10]
AMOTL1	GSE17537	Colorectal cancer	Disease Specific Survival	49	0.653061	0.00671835	0.119177	1.51736	0.161286	0.577775	1.78 [0.79 - 4.00]
AMOTL1	GSE17537	Colorectal cancer	Disease Free Survival	55	0.4	0.0020612	0.0464274	-1.47312	0.0307089	-3.40851	0.03 [0.00 - 0.73]
AMOTL1	GSE17537	Colorectal cancer	Disease Free Survival	55	0.145455	0.171223	-	-0.769686	0.658695	-0.997331	0.37 [0.00 - 30.82]
AMOTL1	GSE22138	Eye cancer	Distant Metastasis Free Survival	63	0.111111	0.120353	-	1.08304	0.838539	0.245186	1.28 [0.12 - 13.51]
AMOTL1	GSE22138	Eye cancer	Distant Metastasis Free Survival	63	0.285714	0.00138129	0.0333726	1.55392	0.158081	0.27147	1.31 [0.90 - 1.91]
AMOTL1	GSE22138	Eye cancer	Distant Metastasis Free Survival	63	0.809524	0.00957244	0.156228	0.955937	0.471624	0.470742	1.60 [0.44 - 5.77]
AMOTL1	GSE22138	Eye cancer	Distant Metastasis Free Survival	63	0.873016	0.0282958	0.340593	0.986721	0.181885	0.760584	2.14 [0.70 - 6.54]
AMOTL1	GSE2837	Head and neck cancer	Relapse Free Survival	28	0.75	0.00775314	0.133076	1.49703	0.0392447	0.554487	1.74 [1.03 - 2.95]
AMOTL1	GSE2837	Head and neck cancer	Relapse Free Survival	28	0.714286	0.11058	-	-1.16857	0.780837	-0.763412	0.47 [0.00 - 100.94]
AMOTL1	GSE2837	Head and neck cancer	Relapse Free Survival	28	0.285714	0.148073	-	-0.839381	0.384661	-1.10492	0.33 [0.03 - 4.00]
AMOTL1	GSE2837	Head and neck cancer	Relapse Free Survival	28	0.142857	0.0685508	-	-1.19105	0.807248	0.419815	1.52 [0.05 - 44.36]
AMOTL1	GSE13213	Lung cancer	Overall Survival	117	0.897436	0.0550521	-	0.728955	0.885146	0.0256618	1.03 [0.72 - 1.45]
AMOTL1	GSE13213	Lung cancer	Overall Survival	117	0.880342	0.211239	-	0.506055	0.464648	0.159661	1.17 [0.76 - 1.80]
AMOTL1	GSE13213	Lung cancer	Overall Survival	117	0.418803	0.0566862	-	-0.539818	0.68081	-0.0758494	0.93 [0.65 - 1.33]
AMOTL1	GSE31210	Lung cancer	Overall Survival	204	0.22549	0.0229912	0.295425	1.51702	0.209747	0.485205	1.62 [0.76 - 3.47]
AMOTL1	GSE31210	Lung cancer	Overall Survival	204	0.441176	0.301649	-	-0.37598	0.668206	-0.193604	0.82 [0.34 - 2.00]
AMOTL1	GSE31210	Lung cancer	Relapse Free Survival	204	0.568627	0.0484572	0.482285	-0.580071	0.953507	0.0129717	1.01 [0.66 - 1.57]
AMOTL1	GSE31210	Lung cancer	Relapse Free Survival	204	0.397059	0.00275196	0.0587473	-0.802832	0.0272039	-0.680161	0.51 [0.28 - 0.93]
AMOTL1	GSE31210	Lung cancer	Overall Survival	204	0.122549	0.153108	-	-0.641349	0.832483	-0.0850715	0.92 [0.42 - 2.02]
AMOTL1	GSE31210	Lung cancer	Overall Survival	204	0.25	0.12813	-	0.734839	0.231303	0.441729	1.56 [0.75 - 3.21]
AMOTL1	GSE31210	Lung cancer	Relapse Free Survival	204	0.431373	0.00732142	0.127348	-0.727126	0.0811774	-0.488457	0.61 [0.35 - 1.06]
AMOTL1	GSE31210	Lung cancer	Relapse Free Survival	204	0.117647	0.0745065	-	1.01659	0.574086	0.140116	1.15 [0.71 - 1.88]
AMOTL1	GSE3141	Lung cancer	Overall Survival	111	0.117117	0.00968283	0.157586	-0.822444	0.80176	-0.0383328	0.96 [0.71 - 1.30]
AMOTL1	GSE3141	Lung cancer	Overall Survival	111	0.738739	0.110425	-	-0.512885	0.79386	-0.0576301	0.94 [0.61 - 1.45]
AMOTL1	GSE3141	Lung cancer	Overall Survival	111	0.378378	0.0698984	-	0.51755	0.564681	0.0903897	1.09 [0.80 - 1.49]
AMOTL1	GSE3141	Lung cancer	Overall Survival	111	0.684685	0.0749855	-	0.478636	0.212987	0.26915	1.31 [0.86 - 2.00]
AMOTL1	GSE8894	Lung cancer	Relapse Free Survival	138	0.217391	0.185077	-	-0.357388	0.567629	-0.10269	0.90 [0.63 - 1.28]
AMOTL1	GSE8894	Lung cancer	Relapse Free Survival	138	0.471014	0.0534509	-	-0.464307	0.56098	-0.163982	0.85 [0.49 - 1.48]
AMOTL1	GSE8894	Lung cancer	Relapse Free Survival	138	0.34058	0.184656	-	-0.326628	0.626595	-0.0592492	0.94 [0.74 - 1.20]
AMOTL1	GSE8894	Lung cancer	Relapse Free Survival	138	0.891304	0.240456	-	-0.538564	0.457793	-0.431483	0.65 [0.21 - 2.03]
AMOTL1	GSE17710	Lung cancer	Overall Survival	56	0.839286	0.0484513	0.482249	-1.35116	0.642538	-0.0975687	0.91 [0.60 - 1.37]
AMOTL1	GSE17710	Lung cancer	Overall Survival	56	0.821429	0.0475485	0.4767	-1.34559	0.722088	-0.0814936	0.92 [0.59 - 1.44]
AMOTL1	GSE17710	Lung cancer	Relapse Free Survival	56	0.625	0.132286	-	0.536415	0.942467	0.0186719	1.02 [0.61 - 1.69]
AMOTL1	GSE17710	Lung cancer	Relapse Free Survival	56	0.839286	0.0489328	0.485183	-1.1523	0.703245	-0.0746937	0.93 [0.63 - 1.36]
AMOTL1	GSE17710	Lung cancer	Overall Survival	56	0.428571	0.171107	-	-0.482271	0.618305	-0.13693	0.87 [0.51 - 1.49]
AMOTL1	GSE17710	Lung cancer	Relapse Free Survival	56	0.821429	0.0425438	0.444747	-1.168	0.801342	-0.0533886	0.95 [0.63 - 1.44]
AMOTL1	GSE9891	Ovarian cancer	Overall Survival	278	0.125899	0.0466451	0.471084	0.715096	0.903745	0.0187878	1.02 [0.75 - 1.38]
AMOTL1	GSE9891	Ovarian cancer	Overall Survival	278	0.194245	0.0459812	0.466915	0.563575	0.20839	0.144346	1.16 [0.92 - 1.45]
AMOTL1	GSE9891	Ovarian cancer	Overall Survival	278	0.535971	0.0219119	0.285693	-0.445563	0.208645	-0.548268	0.58 [0.25 - 1.36]
AMOTL1	GSE9891	Ovarian cancer	Overall Survival	278	0.309353	0.0132071	0.198614	0.555513	0.221744	0.469919	1.60 [0.75 - 3.40]
AMOTL1	GSE17260	Ovarian cancer	Overall Survival	110	0.845455	0.0817927	-	-1.00017	0.167152	-0.315918	0.73 [0.47 - 1.14]
AMOTL1	GSE17260	Ovarian cancer	Progression Free Survival	110	0.890909	0.253991	-	0.388763	0.861506	0.0284894	1.03 [0.75 - 1.42]
AMOTL1	GSE17260	Ovarian cancer	Progression Free Survival	110	0.545455	0.27456	-	0.249723	0.640805	0.0476425	1.05 [0.86 - 1.28]
AMOTL1	GSE17260	Ovarian cancer	Overall Survival	110	0.645455	0.107781	-	-0.548268	0.207432	-0.284176	0.75 [0.48 - 1.17]
AMOTL1	GSE17260	Ovarian cancer	Progression Free Survival	110	0.363636	0.414782	-	-0.193672	0.912626	0.0184201	1.02 [0.73 - 1.42]
AMOTL1	GSE17260	Ovarian cancer	Overall Survival	110	0.163636	0.15874	-	-0.499459	0.653803	-0.062657	0.94 [0.71 - 1.24]
AMOTL1	GSE19234	Skin cancer	Overall Survival	38	0.447368	0.0597452	-	0.928072	0.35737	0.356715	1.43 [0.67 - 3.05]
AMOTL1	GSE19234	Skin cancer	Overall Survival	38	0.263158	0.0979598	-	0.923836	0.374242	0.313776	1.37 [0.68 - 2.73]
AMOTL1	GSE19234	Skin cancer	Overall Survival	38	0.552632	0.0280768	0.338809	1.02633	0.0560655	1.16896	3.22 [0.97 - 10.68]
AMOTL1	GSE19234	Skin cancer	Overall Survival	38	0.289474	0.0216818	0.283592	-1.15844	0.0990278	-0.964097	0.38 [0.12 - 1.20]
APOBR	GSE5287	Bladder cancer	Overall Survival	30	0.133333	0.0554716	-	-1.05096	0.818569	0.139201	1.15 [0.35 - 3.78]
APOBR	GSE13507	Bladder cancer	Overall Survival	165	0.472727	0.0289892	0.346201	-0.524667	0.0627041	-0.247737	0.78 [0.60 - 1.01]
APOBR	GSE13507	Bladder cancer	Disease Specific Survival	165	0.424242	0.0286199	0.343222	-0.768978	0.110862	-0.331682	0.72 [0.48 - 1.08]
APOBR	GSE12417-GPL96	Blood cancer	Overall Survival	163	0.564417	0.0132736	0.19935	-0.501551	0.0401353	-0.390465	0.68 [0.47 - 0.98]
APOBR	GSE12417-GPL570	Blood cancer	Overall Survival	79	0.101266	0.0458922	0.466354	1.34168	0.395988	0.156486	1.17 [0.81 - 1.68]
APOBR	GSE5122	Blood cancer	Overall Survival	58	0.810345	0.0553426	-	0.649339	0.981016	-0.00398952	1.00 [0.72 - 1.38]
APOBR	GSE8970	Blood cancer	Overall Survival	34	0.294118	0.142723	-	0.642468	0.462003	0.130714	1.14 [0.80 - 1.61]
APOBR	GSE4475	Blood cancer	Overall Survival	158	0.297468	0.0862346	-	-0.411441	0.332654	-0.893924	0.41 [0.07 - 2.50]
APOBR	E-TABM-346	Blood cancer	Overall Survival	53	0.132075	0.00244949	0.0534507	-1.25299	0.259307	-0.336146	0.71 [0.40 - 1.28]
APOBR	E-TABM-346	Blood cancer	Event Free Survival	53	0.132075	0.00700187	0.123044	-1.11076	0.293345	-0.29067	0.75 [0.43 - 1.29]
APOBR	GSE16131-GPL96	Blood cancer	Overall Survival	180	0.75	0.0865989	-	-0.435294	0.322976	-0.102036	0.90 [0.74 - 1.11]
APOBR	GSE2658	Blood cancer	Disease Specific Survival	559	0.194991	0.0353339	0.394763	-0.47641	0.494925	-0.100419	0.90 [0.68 - 1.21]
APOBR	GSE4271-GPL96	Brain cancer	Overall Survival	77	0.142857	0.15306	-	-0.470669	0.413363	-0.124533	0.88 [0.66 - 1.19]
APOBR	GSE7696	Brain cancer	Overall Survival	70	0.885714	0.366791	-	-0.418804	0.490834	-0.539021	0.58 [0.13 - 2.70]
APOBR	GSE4412-GPL96	Brain cancer	Overall Survival	74	0.864865	0.00152694	0.036265	1.15102	0.0151441	0.542868	1.72 [1.11 - 2.67]
APOBR	GSE16581	Brain cancer	Overall Survival	67	0.895522	0.0385358	0.417582	1.36596	0.0629283	2.88356	17.88 [0.86 - 373.40]
APOBR	GSE19615	Breast cancer	Distant Metastasis Free Survival	115	0.104348	0.141333	-	-0.928422	0.686365	-0.227477	0.80 [0.26 - 2.40]
APOBR	GSE12276	Breast cancer	Relapse Free Survival	204	0.102941	0.0928578	-	0.380899	0.558753	0.0511203	1.05 [0.89 - 1.25]
APOBR	GSE6532-GPL570	Breast cancer	Distant Metastasis Free Survival	87	0.747126	0.0186157	0.254662	-1.34323	0.126888	-0.636909	0.53 [0.23 - 1.20]
APOBR	GSE6532-GPL570	Breast cancer	Relapse Free Survival	87	0.747126	0.0186157	0.254662	-1.34323	0.126888	-0.636909	0.53 [0.23 - 1.20]
APOBR	GSE9195	Breast cancer	Distant Metastasis Free Survival	77	0.818182	0.366196	-	0.613989	0.58476	0.315307	1.37 [0.44 - 4.25]
APOBR	GSE9195	Breast cancer	Relapse Free Survival	77	0.883117	0.0212407	0.279539	1.29282	0.0440613	0.859169	2.36 [1.02 - 5.45]
APOBR	GSE12093	Breast cancer	Distant Metastasis Free Survival	136	0.411765	0.153622	-	0.689006	0.32014	0.281363	1.32 [0.76 - 2.31]
APOBR	GSE11121	Breast cancer	Distant Metastasis Free Survival	200	0.44	0.140228	-	-0.432431	0.998173	0.0004109	1.00 [0.70 - 1.42]
APOBR	GSE1378	Breast cancer	Relapse Free Survival	60	0.85	0.21305	-	0.611393	0.943872	-0.013229	0.99 [0.68 - 1.43]
APOBR	GSE1379	Breast cancer	Relapse Free Survival	60	0.55	0.0373181	0.409026	0.794925	0.300381	0.246107	1.28 [0.80 - 2.04]
APOBR	GSE9893	Breast cancer	Overall Survival	155	0.316129	0.0336429	0.382276	-0.607422	0.397072	-0.188185	0.83 [0.54 - 1.28]
APOBR	GSE2034	Breast cancer	Distant Metastasis Free Survival	286	0.77972	0.0364104	0.402552	-0.559764	0.352661	-0.112108	0.89 [0.71 - 1.13]
APOBR	GSE1456-GPL96	Breast cancer	Overall Survival	159	0.257862	0.0650385	-	0.796335	0.371001	0.206772	1.23 [0.78 - 1.93]
APOBR	GSE1456-GPL96	Breast cancer	Relapse Free Survival	159	0.320755	0.0487989	0.484369	0.760729	0.24661	0.276138	1.32 [0.83 - 2.10]
APOBR	GSE1456-GPL96	Breast cancer	Disease Specific Survival	159	0.320755	0.0257686	0.319596	1.13892	0.16813	0.407047	1.50 [0.84 - 2.68]
APOBR	GSE7378	Breast cancer	Disease Free Survival	54	0.703704	0.00129519	0.0316338	1.97767	0.0417134	1.16999	3.22 [1.04 - 9.94]
APOBR	E-TABM-158	Breast cancer	Distant Metastasis Free Survival	117	0.111111	0.0286211	0.343231	-0.988571	0.658328	-0.307374	0.74 [0.19 - 2.87]
APOBR	E-TABM-158	Breast cancer	Overall Survival	117	0.589744	0.0274841	0.333946	-0.765055	0.37695	-0.506905	0.60 [0.20 - 1.85]
APOBR	E-TABM-158	Breast cancer	Relapse Free Survival	117	0.589744	0.0274841	0.333946	-0.765055	0.37695	-0.506905	0.60 [0.20 - 1.85]
APOBR	E-TABM-158	Breast cancer	Disease Specific Survival	117	0.897436	0.168659	-	-1.30709	0.823058	-0.14597	0.86 [0.24 - 3.11]
APOBR	GSE3494-GPL96	Breast cancer	Disease Specific Survival	236	0.15678	0.130635	-	0.696244	0.539683	0.105846	1.11 [0.79 - 1.56]
APOBR	GSE4922-GPL96	Breast cancer	Disease Free Survival	249	0.751004	0.0295071	0.350348	0.488098	0.113059	0.225042	1.25 [0.95 - 1.65]
APOBR	GSE2990	Breast cancer	Distant Metastasis Free Survival	125	0.696	0.101829	-	0.611288	0.71959	0.245213	1.28 [0.34 - 4.87]
APOBR	GSE2990	Breast cancer	Relapse Free Survival	125	0.184	0.267021	-	-0.394953	0.543437	-0.382918	0.68 [0.20 - 2.34]
APOBR	GSE2990	Breast cancer	Distant Metastasis Free Survival	54	0.111111	0.0994092	-	-1.26686	0.772733	-0.0670845	0.94 [0.59 - 1.47]
APOBR	GSE2990	Breast cancer	Relapse Free Survival	62	0.145161	0.108172	-	-1.04189	0.641492	-0.0895131	0.91 [0.63 - 1.33]
APOBR	GSE7390	Breast cancer	Relapse Free Survival	198	0.762626	0.0928926	-	-0.449176	0.568283	-0.0466629	0.95 [0.81 - 1.12]
APOBR	GSE7390	Breast cancer	Distant Metastasis Free Survival	198	0.277778	0.0415228	0.437967	-0.533875	0.277332	-0.10938	0.90 [0.74 - 1.09]
APOBR	GSE7390	Breast cancer	Overall Survival	198	0.277778	0.0111733	0.175461	-0.681969	0.107174	-0.16828	0.85 [0.69 - 1.04]
APOBR	GSE12945	Colorectal cancer	Disease Free Survival	51	0.254902	0.193334	-	15.4744	0.959754	0.0718007	1.07 [0.07 - 17.47]
APOBR	GSE12945	Colorectal cancer	Overall Survival	62	0.274194	0.191519	-	-0.748048	0.663663	-0.419778	0.66 [0.10 - 4.36]
APOBR	GSE17536	Colorectal cancer	Disease Specific Survival	177	0.338983	0.00101244	0.0257509	-0.870857	0.00372628	-1.03077	0.36 [0.18 - 0.72]
APOBR	GSE17536	Colorectal cancer	Overall Survival	177	0.180791	0.0012402	0.0305112	-0.830787	0.00365972	-0.884191	0.41 [0.23 - 0.75]
APOBR	GSE17536	Colorectal cancer	Disease Free Survival	145	0.110345	0.000194267	0.00626662	-1.34352	0.0767885	-0.789797	0.45 [0.19 - 1.09]
APOBR	GSE14333	Colorectal cancer	Disease Free Survival	226	0.150442	0.000203669	0.0065299	-1.11557	0.028018	-0.318969	0.73 [0.55 - 0.97]
APOBR	GSE17537	Colorectal cancer	Overall Survival	55	0.127273	0.22221	-	-0.670322	0.789187	0.121866	1.13 [0.46 - 2.76]
APOBR	GSE17537	Colorectal cancer	Disease Free Survival	55	0.363636	0.0876993	-	-0.815095	0.469762	-0.371329	0.69 [0.25 - 1.89]
APOBR	GSE17537	Colorectal cancer	Disease Specific Survival	49	0.530612	0.361591	-	0.52889	0.697048	0.22925	1.26 [0.40 - 3.99]
APOBR	GSE22138	Eye cancer	Distant Metastasis Free Survival	63	0.333333	0.000694489	0.0187408	-1.1023	0.433375	-0.969819	0.38 [0.03 - 4.29]
APOBR	GSE2837	Head and neck cancer	Relapse Free Survival	28	0.678571	0.00647672	0.115845	-2.47108	0.0879952	-7.03917	0.00 [0.00 - 2.85]
APOBR	jacob-00182-CANDF	Lung cancer	Overall Survival	82	0.792683	0.0763769	-	0.637405	0.808337	0.152551	1.16 [0.34 - 4.00]
APOBR	jacob-00182-HLM	Lung cancer	Overall Survival	79	0.873418	0.0645834	-	0.635154	0.953509	-0.0326587	0.97 [0.32 - 2.90]
APOBR	jacob-00182-MSK	Lung cancer	Overall Survival	104	0.692308	0.00324926	0.0671711	0.953697	0.325764	0.546604	1.73 [0.58 - 5.14]
APOBR	GSE13213	Lung cancer	Overall Survival	117	0.871795	0.0537839	-	-1.09686	0.255597	-0.187931	0.83 [0.60 - 1.15]
APOBR	GSE31210	Lung cancer	Overall Survival	204	0.740196	0.0184953	0.253488	0.84435	0.136416	0.572711	1.77 [0.83 - 3.77]
APOBR	GSE31210	Lung cancer	Relapse Free Survival	204	0.196078	0.0578576	-	-0.558354	0.785873	0.0676919	1.07 [0.66 - 1.74]
APOBR	jacob-00182-UM	Lung cancer	Overall Survival	178	0.449438	0.189101	-	-0.259189	0.677738	-0.1208	0.89 [0.50 - 1.57]
APOBR	GSE11117	Lung cancer	Overall Survival	41	0.609756	0.0150787	0.218834	-1.16768	0.401772	-0.183702	0.83 [0.54 - 1.28]
APOBR	GSE3141	Lung cancer	Overall Survival	111	0.108108	0.0409102	0.433854	-0.733605	0.275465	-0.173582	0.84 [0.62 - 1.15]
APOBR	GSE14814	Lung cancer	Overall Survival	90	0.222222	0.0179695	0.248326	-0.790621	0.975277	0.023985	1.02 [0.22 - 4.67]
APOBR	GSE14814	Lung cancer	Disease Specific Survival	90	0.211111	0.00408223	0.080616	-1.05381	0.896364	-0.115867	0.89 [0.16 - 5.09]
APOBR	GSE8894	Lung cancer	Relapse Free Survival	138	0.637681	0.0379552	0.413521	0.499381	0.476352	0.172941	1.19 [0.74 - 1.91]
APOBR	GSE4573	Lung cancer	Overall Survival	129	0.170543	0.226506	-	-0.364261	0.818012	0.0368203	1.04 [0.76 - 1.42]
APOBR	GSE17710	Lung cancer	Relapse Free Survival	56	0.321429	0.103588	-	-0.557905	0.716103	-0.083375	0.92 [0.59 - 1.44]
APOBR	GSE17710	Lung cancer	Relapse Free Survival	56	0.517857	0.226777	-	0.410205	0.984952	0.00341434	1.00 [0.70 - 1.43]
APOBR	GSE17710	Lung cancer	Overall Survival	56	0.321429	0.103989	-	-0.570691	0.569992	-0.136024	0.87 [0.55 - 1.40]
APOBR	GSE17710	Lung cancer	Overall Survival	56	0.160714	0.140675	-	-0.597704	0.732643	-0.0656965	0.94 [0.64 - 1.37]
APOBR	GSE9891	Ovarian cancer	Overall Survival	278	0.327338	0.143084	-	-0.285953	0.618488	-0.185071	0.83 [0.40 - 1.72]
APOBR	DUKE-OC	Ovarian cancer	Overall Survival	133	0.691729	9.99769e-05	0.00350159	0.952726	0.00597134	3.6515	38.53 [2.85 - 520.42]
APOBR	GSE26712	Ovarian cancer	Overall Survival	185	0.72973	0.0201824	0.269669	-0.494496	0.363068	-0.312506	0.73 [0.37 - 1.43]
APOBR	GSE26712	Ovarian cancer	Disease Free Survival	185	0.448649	0.0134368	0.201149	-0.400886	0.143374	-0.47352	0.62 [0.33 - 1.17]
APOBR	GSE17260	Ovarian cancer	Progression Free Survival	110	0.145455	0.00169382	0.0395099	-0.903215	0.404044	-0.092482	0.91 [0.73 - 1.13]
APOBR	GSE17260	Ovarian cancer	Overall Survival	110	0.890909	0.0903924	-	0.806437	0.899204	0.0174272	1.02 [0.78 - 1.33]
APOBR	GSE14764	Ovarian cancer	Overall Survival	80	0.5625	0.206913	-	-0.58111	0.526792	-0.1073	0.90 [0.64 - 1.25]
APOBR	GSE19234	Skin cancer	Overall Survival	38	0.894737	0.136356	-	-15.1983	0.957268	0.0135039	1.01 [0.62 - 1.66]
APOBR	GSE30929	Soft tissue cancer	Distant Recurrence Free Survival	140	0.442857	0.0781975	-	-0.50526	0.466907	-0.749756	0.47 [0.06 - 3.56]
ARHGEF17	GSE5287	Bladder cancer	Overall Survival	30	0.166667	0.074473	-	1.25116	0.382823	0.753779	2.13 [0.39 - 11.55]
ARHGEF17	GSE13507	Bladder cancer	Overall Survival	165	0.642424	0.00464034	0.0892336	0.685891	0.634048	0.0824097	1.09 [0.77 - 1.52]
ARHGEF17	GSE13507	Bladder cancer	Disease Specific Survival	165	0.648485	3.41415e-05	0.0013492	1.42836	0.137231	0.323425	1.38 [0.90 - 2.12]
ARHGEF17	GSE12417-GPL96	Blood cancer	Overall Survival	163	0.840491	1.92192e-08	1.36924e-06	1.27748	0.00133654	0.873763	2.40 [1.40 - 4.09]
ARHGEF17	GSE12417-GPL570	Blood cancer	Overall Survival	79	0.721519	0.000656724	0.017873	0.992228	0.0268078	1.18468	3.27 [1.15 - 9.33]
ARHGEF17	GSE5122	Blood cancer	Overall Survival	58	0.258621	0.0905072	-	0.559905	0.133676	0.30111	1.35 [0.91 - 2.00]
ARHGEF17	GSE8970	Blood cancer	Overall Survival	34	0.205882	0.0734923	-	-0.83209	0.307414	-0.271073	0.76 [0.45 - 1.28]
ARHGEF17	GSE4475	Blood cancer	Overall Survival	158	0.196203	0.0304882	0.358109	-0.571687	0.209633	-1.24243	0.29 [0.04 - 2.01]
ARHGEF17	E-TABM-346	Blood cancer	Overall Survival	53	0.528302	0.0470607	0.473675	0.731429	0.20347	0.383294	1.47 [0.81 - 2.65]
ARHGEF17	E-TABM-346	Blood cancer	Event Free Survival	53	0.54717	0.00655323	0.116904	0.931243	0.0420836	0.583046	1.79 [1.02 - 3.14]
ARHGEF17	GSE16131-GPL96	Blood cancer	Overall Survival	180	0.166667	0.0147761	0.215629	-0.612121	0.251345	-0.12344	0.88 [0.72 - 1.09]
ARHGEF17	GSE2658	Blood cancer	Disease Specific Survival	559	0.407871	0.0752108	-	-0.35463	0.684597	-0.0612193	0.94 [0.70 - 1.26]
ARHGEF17	GSE4271-GPL96	Brain cancer	Overall Survival	77	0.506494	0.000495086	0.0140511	-0.905975	0.00111144	-0.463253	0.63 [0.48 - 0.83]
ARHGEF17	GSE7696	Brain cancer	Overall Survival	70	0.871429	0.116618	-	0.565685	0.385581	0.6593	1.93 [0.44 - 8.57]
ARHGEF17	MGH-glioma	Brain cancer	Overall Survival	50	0.54	0.000365008	0.0108194	-1.31924	0.011189	-0.800433	0.45 [0.24 - 0.83]
ARHGEF17	GSE4412-GPL96	Brain cancer	Overall Survival	74	0.108108	0.00311299	0.0648954	-1.13911	0.0570557	-0.537392	0.58 [0.34 - 1.02]
ARHGEF17	GSE16581	Brain cancer	Overall Survival	67	0.104478	0.0705794	-	-1.37317	0.19262	-2.44029	0.09 [0.00 - 3.42]
ARHGEF17	GSE19615	Breast cancer	Distant Metastasis Free Survival	115	0.678261	0.14383	-	-1.06644	0.963141	-0.0167666	0.98 [0.48 - 2.00]
ARHGEF17	GSE3143	Breast cancer	Overall Survival	158	0.107595	0.0439772	0.454113	-0.730716	0.265805	-0.21238	0.81 [0.56 - 1.18]
ARHGEF17	GSE7849	Breast cancer	Disease Free Survival	76	0.171053	0.0678219	-	-1.03195	0.436916	-0.293223	0.75 [0.36 - 1.56]
ARHGEF17	GSE12276	Breast cancer	Relapse Free Survival	204	0.892157	0.0204707	0.272378	-0.524842	0.392731	-0.113537	0.89 [0.69 - 1.16]
ARHGEF17	GSE6532-GPL570	Breast cancer	Relapse Free Survival	87	0.574713	0.13519	-	-0.596757	0.629297	-0.228634	0.80 [0.31 - 2.01]
ARHGEF17	GSE6532-GPL570	Breast cancer	Distant Metastasis Free Survival	87	0.574713	0.13519	-	-0.596757	0.629297	-0.228634	0.80 [0.31 - 2.01]
ARHGEF17	GSE9195	Breast cancer	Relapse Free Survival	77	0.155844	0.0827425	-	-1.00335	0.407718	-0.671853	0.51 [0.10 - 2.51]
ARHGEF17	GSE9195	Breast cancer	Distant Metastasis Free Survival	77	0.155844	0.0132842	0.199466	-1.47185	0.140014	-1.62483	0.20 [0.02 - 1.70]
ARHGEF17	GSE12093	Breast cancer	Distant Metastasis Free Survival	136	0.125	0.0229465	0.295025	-1.13811	0.048753	-0.704764	0.49 [0.25 - 1.00]
ARHGEF17	GSE11121	Breast cancer	Distant Metastasis Free Survival	200	0.125	0.0465897	0.470737	-0.697799	0.0478456	-0.423615	0.65 [0.43 - 1.00]
ARHGEF17	GSE1378	Breast cancer	Relapse Free Survival	60	0.2	0.176067	-	0.80667	0.662386	0.157928	1.17 [0.58 - 2.38]
ARHGEF17	GSE1379	Breast cancer	Relapse Free Survival	60	0.366667	0.0770795	-	0.758304	0.721417	-0.22876	0.80 [0.23 - 2.80]
ARHGEF17	GSE2034	Breast cancer	Distant Metastasis Free Survival	286	0.839161	0.09191	-	-0.510751	0.962295	0.00829677	1.01 [0.71 - 1.42]
ARHGEF17	GSE1456-GPL96	Breast cancer	Overall Survival	159	0.113208	0.000198746	0.00639226	-1.27495	0.609079	0.184356	1.20 [0.59 - 2.44]
ARHGEF17	GSE1456-GPL96	Breast cancer	Relapse Free Survival	159	0.899371	0.00120202	0.029726	1.16375	0.570006	0.210583	1.23 [0.60 - 2.55]
ARHGEF17	GSE1456-GPL96	Breast cancer	Disease Specific Survival	159	0.106918	0.00188697	0.0431831	-1.26522	0.622128	0.211661	1.24 [0.53 - 2.87]
ARHGEF17	GSE7378	Breast cancer	Disease Free Survival	54	0.666667	0.0378511	0.412789	-1.93157	0.191966	-1.23051	0.29 [0.05 - 1.86]
ARHGEF17	E-TABM-158	Breast cancer	Distant Metastasis Free Survival	117	0.495726	0.0304286	0.357641	0.891259	0.146276	0.546998	1.73 [0.83 - 3.61]
ARHGEF17	E-TABM-158	Breast cancer	Overall Survival	117	0.239316	0.0546357	-	0.888861	0.260249	0.335186	1.40 [0.78 - 2.51]
ARHGEF17	E-TABM-158	Breast cancer	Relapse Free Survival	117	0.239316	0.0546357	-	0.888861	0.260249	0.335186	1.40 [0.78 - 2.51]
ARHGEF17	E-TABM-158	Breast cancer	Disease Specific Survival	117	0.239316	0.0607198	-	1.09052	0.258472	0.39387	1.48 [0.75 - 2.94]
ARHGEF17	GSE3494-GPL96	Breast cancer	Disease Specific Survival	236	0.36017	0.00199408	0.045185	-0.812602	0.0996555	-0.498928	0.61 [0.34 - 1.10]
ARHGEF17	GSE4922-GPL96	Breast cancer	Disease Free Survival	249	0.317269	0.00108534	0.0272952	-0.690561	0.0117761	-0.618502	0.54 [0.33 - 0.87]
ARHGEF17	GSE2990	Breast cancer	Relapse Free Survival	62	0.774194	0.0160284	0.228741	-1.71141	0.651863	-0.103245	0.90 [0.58 - 1.41]
ARHGEF17	GSE2990	Breast cancer	Distant Metastasis Free Survival	125	0.12	0.101279	-	-0.796381	0.778532	0.147147	1.16 [0.42 - 3.23]
ARHGEF17	GSE2990	Breast cancer	Relapse Free Survival	125	0.128	0.0032811	0.0676996	-1.0172	0.421213	-0.343054	0.71 [0.31 - 1.64]
ARHGEF17	GSE2990	Breast cancer	Distant Metastasis Free Survival	54	0.740741	0.0735431	-	-1.37254	0.66902	-0.118026	0.89 [0.52 - 1.53]
ARHGEF17	GSE7390	Breast cancer	Overall Survival	198	0.823232	0.264468	-	-0.447347	0.860696	-0.0184414	0.98 [0.80 - 1.21]
ARHGEF17	GSE7390	Breast cancer	Relapse Free Survival	198	0.116162	0.159042	-	0.552262	0.522194	0.0551776	1.06 [0.89 - 1.25]
ARHGEF17	GSE7390	Breast cancer	Distant Metastasis Free Survival	198	0.116162	0.222431	-	0.564644	0.720625	0.0364996	1.04 [0.85 - 1.27]
ARHGEF17	GSE12945	Colorectal cancer	Disease Free Survival	51	0.352941	0.0785607	-	15.8085	0.648001	0.683391	1.98 [0.11 - 37.24]
ARHGEF17	GSE12945	Colorectal cancer	Overall Survival	62	0.209677	0.0487399	0.48401	15.4577	0.579204	0.555716	1.74 [0.24 - 12.43]
ARHGEF17	GSE17536	Colorectal cancer	Disease Free Survival	145	0.793103	0.00111251	0.0278655	1.06689	0.012375	1.96431	7.13 [1.53 - 33.23]
ARHGEF17	GSE17536	Colorectal cancer	Disease Specific Survival	177	0.700565	0.00519821	0.0975795	0.743004	0.0182105	1.14065	3.13 [1.21 - 8.06]
ARHGEF17	GSE17536	Colorectal cancer	Overall Survival	177	0.79096	0.0135318	0.202192	0.626593	0.0899148	0.794771	2.21 [0.88 - 5.55]
ARHGEF17	GSE14333	Colorectal cancer	Disease Free Survival	226	0.615044	0.000237267	0.00745663	1.02946	0.0187717	0.297872	1.35 [1.05 - 1.73]
ARHGEF17	GSE17537	Colorectal cancer	Disease Specific Survival	49	0.836735	0.0709241	-	-15.4065	0.430889	-1.22083	0.29 [0.01 - 6.15]
ARHGEF17	GSE17537	Colorectal cancer	Overall Survival	55	0.890909	0.0747229	-	-15.2426	0.966697	0.0470335	1.05 [0.12 - 9.54]
ARHGEF17	GSE17537	Colorectal cancer	Disease Free Survival	55	0.872727	0.0670881	-	-15.2762	0.781518	-0.349297	0.71 [0.06 - 8.32]
ARHGEF17	GSE11595	Esophagus cancer	Overall Survival	34	0.823529	0.281662	-	0.557247	0.886496	0.0573065	1.06 [0.48 - 2.33]
ARHGEF17	GSE22138	Eye cancer	Distant Metastasis Free Survival	63	0.888889	0.14909	-	-1.00894	0.468608	-0.20957	0.81 [0.46 - 1.43]
ARHGEF17	GSE2837	Head and neck cancer	Relapse Free Survival	28	0.785714	0.0746971	-	0.974962	0.218906	0.729788	2.07 [0.65 - 6.64]
ARHGEF17	jacob-00182-CANDF	Lung cancer	Overall Survival	82	0.268293	0.179062	-	-0.486829	0.824983	0.0950734	1.10 [0.47 - 2.55]
ARHGEF17	jacob-00182-HLM	Lung cancer	Overall Survival	79	0.797468	0.183046	-	-0.448774	0.602182	-0.178995	0.84 [0.43 - 1.64]
ARHGEF17	jacob-00182-MSK	Lung cancer	Overall Survival	104	0.548077	0.0195024	0.263215	-0.816345	0.0943934	-0.675392	0.51 [0.23 - 1.12]
ARHGEF17	GSE13213	Lung cancer	Overall Survival	117	0.196581	0.00113106	0.0282535	-0.975507	0.00900291	-0.643272	0.53 [0.32 - 0.85]
ARHGEF17	GSE31210	Lung cancer	Overall Survival	204	0.102941	0.000678602	0.0183768	-1.31076	0.0463558	-0.920275	0.40 [0.16 - 0.99]
ARHGEF17	GSE31210	Lung cancer	Relapse Free Survival	204	0.691176	0.000291385	0.00890904	-1.44307	0.00067293	-1.12005	0.33 [0.17 - 0.62]
ARHGEF17	jacob-00182-UM	Lung cancer	Overall Survival	178	0.601124	0.0606248	-	-0.391083	0.297469	-0.266504	0.77 [0.46 - 1.26]
ARHGEF17	GSE3141	Lung cancer	Overall Survival	111	0.504505	0.22364	-	-0.320263	0.811287	0.0442739	1.05 [0.73 - 1.50]
ARHGEF17	GSE14814	Lung cancer	Overall Survival	90	0.3	0.184967	-	-0.443907	0.853677	0.107128	1.11 [0.36 - 3.48]
ARHGEF17	GSE14814	Lung cancer	Disease Specific Survival	90	0.322222	0.069278	-	-0.668234	0.993016	0.00581411	1.01 [0.27 - 3.70]
ARHGEF17	GSE4716-GPL3696	Lung cancer	Overall Survival	50	0.28	0.192698	-	-0.635427	0.412427	-0.790772	0.45 [0.07 - 3.00]
ARHGEF17	GSE8894	Lung cancer	Relapse Free Survival	138	0.644928	0.188597	-	-0.33967	0.724459	-0.0540299	0.95 [0.70 - 1.28]
ARHGEF17	GSE4573	Lung cancer	Overall Survival	129	0.139535	0.103457	-	0.742098	0.280226	0.214349	1.24 [0.84 - 1.83]
ARHGEF17	GSE17710	Lung cancer	Overall Survival	56	0.25	0.124425	-	-0.587497	0.578286	0.53105	1.70 [0.26 - 11.06]
ARHGEF17	GSE17710	Lung cancer	Overall Survival	56	0.785714	0.231969	-	-0.630159	0.826256	0.0545978	1.06 [0.65 - 1.72]
ARHGEF17	GSE17710	Lung cancer	Relapse Free Survival	56	0.678571	0.0966313	-	0.578029	0.527653	0.596497	1.82 [0.29 - 11.56]
ARHGEF17	GSE17710	Lung cancer	Relapse Free Survival	56	0.125	0.14653	-	0.855188	0.341928	0.238858	1.27 [0.78 - 2.08]
ARHGEF17	GSE9891	Ovarian cancer	Overall Survival	278	0.190647	0.00501295	0.0948357	0.783124	0.284274	0.255307	1.29 [0.81 - 2.06]
ARHGEF17	DUKE-OC	Ovarian cancer	Overall Survival	133	0.533835	0.000493037	0.0140014	0.83604	0.00309835	0.482268	1.62 [1.18 - 2.23]
ARHGEF17	GSE8841	Ovarian cancer	Overall Survival	81	0.666667	0.136114	-	0.757213	0.247474	0.553367	1.74 [0.68 - 4.44]
ARHGEF17	GSE26712	Ovarian cancer	Disease Free Survival	185	0.702703	0.045956	0.466756	-0.355449	0.107481	-0.338056	0.71 [0.47 - 1.08]
ARHGEF17	GSE26712	Ovarian cancer	Overall Survival	185	0.702703	0.076904	-	-0.343916	0.200252	-0.292696	0.75 [0.48 - 1.17]
ARHGEF17	GSE17260	Ovarian cancer	Overall Survival	110	0.109091	0.159476	-	-0.57825	0.433715	-0.20618	0.81 [0.49 - 1.36]
ARHGEF17	GSE17260	Ovarian cancer	Progression Free Survival	110	0.690909	0.000964516	0.0247241	0.775037	0.190304	0.284834	1.33 [0.87 - 2.04]
ARHGEF17	GSE17260	Ovarian cancer	Progression Free Survival	110	0.7	0.0160209	0.228664	0.578468	0.195629	0.254397	1.29 [0.88 - 1.90]
ARHGEF17	GSE17260	Ovarian cancer	Overall Survival	110	0.445455	0.199588	-	-0.384045	0.471625	-0.186301	0.83 [0.50 - 1.38]
ARHGEF17	GSE14764	Ovarian cancer	Overall Survival	80	0.2625	0.0141374	0.208785	-1.02829	0.117403	-0.29753	0.74 [0.51 - 1.08]
ARHGEF17	GSE16560	Prostate cancer	Overall Survival	281	0.768683	0.0428008	0.44644	-0.346904	0.324189	-0.177512	0.84 [0.59 - 1.19]
ARHGEF17	GSE19234	Skin cancer	Overall Survival	38	0.210526	0.15745	-	-0.739867	0.529226	-0.205424	0.81 [0.43 - 1.54]
ARHGEF17	GSE30929	Soft tissue cancer	Distant Recurrence Free Survival	140	0.735714	0.0619789	-	-0.746823	0.303933	-0.432312	0.65 [0.28 - 1.48]
CAMSAP1	GSE5287	Bladder cancer	Overall Survival	30	0.833333	0.0516114	-	-1.34995	0.379795	-0.438537	0.64 [0.24 - 1.72]
CAMSAP1	GSE5287	Bladder cancer	Overall Survival	30	0.166667	0.116641	-	-0.799532	0.395392	-0.520079	0.59 [0.18 - 1.97]
CAMSAP1	GSE5287	Bladder cancer	Overall Survival	30	0.733333	0.126461	-	-0.767151	0.580779	-0.358568	0.70 [0.20 - 2.49]
CAMSAP1	GSE13507	Bladder cancer	Overall Survival	165	0.478788	0.00288155	0.0609748	-0.723245	0.132138	-0.324971	0.72 [0.47 - 1.10]
CAMSAP1	GSE13507	Bladder cancer	Disease Specific Survival	165	0.30303	0.00792126	0.135281	-0.910809	0.0821521	-0.536881	0.58 [0.32 - 1.07]
CAMSAP1	GSE12417-GPL96	Blood cancer	Overall Survival	163	0.202454	0.0169256	0.2379	-0.531604	0.381544	-0.245914	0.78 [0.45 - 1.36]
CAMSAP1	GSE12417-GPL96	Blood cancer	Overall Survival	163	0.803681	0.143392	-	0.344994	0.54474	-0.20162	0.82 [0.43 - 1.57]
CAMSAP1	GSE12417-GPL96	Blood cancer	Overall Survival	163	0.496933	0.0360615	0.40004	-0.415358	0.461402	-0.170375	0.84 [0.54 - 1.33]
CAMSAP1	GSE12417-GPL97	Blood cancer	Overall Survival	163	0.809816	0.0347321	0.390354	0.488	0.422502	0.606583	1.83 [0.42 - 8.08]
CAMSAP1	GSE12417-GPL97	Blood cancer	Overall Survival	163	0.196319	0.0349749	0.392137	-0.497377	0.274503	-0.877228	0.42 [0.09 - 2.01]
CAMSAP1	GSE12417-GPL570	Blood cancer	Overall Survival	79	0.607595	0.145004	-	-0.440694	0.656455	0.117724	1.12 [0.67 - 1.89]
CAMSAP1	GSE12417-GPL570	Blood cancer	Overall Survival	79	0.873418	0.0289841	0.34616	-1.4492	0.257491	-0.912236	0.40 [0.08 - 1.95]
CAMSAP1	GSE12417-GPL570	Blood cancer	Overall Survival	79	0.860759	0.000777751	0.020625	1.15526	0.24859	0.360325	1.43 [0.78 - 2.64]
CAMSAP1	GSE12417-GPL570	Blood cancer	Overall Survival	79	0.898734	0.0957974	-	-1.14171	0.693061	-0.305933	0.74 [0.16 - 3.36]
CAMSAP1	GSE12417-GPL570	Blood cancer	Overall Survival	79	0.126582	0.0902058	-	0.973243	0.384217	0.221182	1.25 [0.76 - 2.05]
CAMSAP1	GSE5122	Blood cancer	Overall Survival	58	0.724138	0.0965692	-	0.509687	0.312432	0.341403	1.41 [0.73 - 2.73]
CAMSAP1	GSE5122	Blood cancer	Overall Survival	58	0.12069	0.101029	-	-0.730916	0.577233	-0.191817	0.83 [0.42 - 1.62]
CAMSAP1	GSE5122	Blood cancer	Overall Survival	58	0.551724	0.000839021	0.021988	-0.946123	0.0764511	-0.606383	0.55 [0.28 - 1.07]
CAMSAP1	GSE8970	Blood cancer	Overall Survival	34	0.470588	0.0448158	0.45951	-0.775356	0.331339	-0.546669	0.58 [0.19 - 1.74]
CAMSAP1	GSE8970	Blood cancer	Overall Survival	34	0.441176	0.10552	-	0.626025	0.874807	0.0817125	1.09 [0.39 - 3.00]
CAMSAP1	GSE8970	Blood cancer	Overall Survival	34	0.823529	0.0213112	0.280189	1.098	0.310655	0.47003	1.60 [0.64 - 3.97]
CAMSAP1	GSE4475	Blood cancer	Overall Survival	158	0.810127	0.0225334	0.291321	0.610791	0.203984	0.567771	1.76 [0.73 - 4.24]
CAMSAP1	GSE4475	Blood cancer	Overall Survival	158	0.727848	0.174964	-	-0.378789	0.57904	-0.246119	0.78 [0.33 - 1.87]
CAMSAP1	GSE4475	Blood cancer	Overall Survival	158	0.322785	0.0988724	-	-0.393057	0.39353	-0.422375	0.66 [0.25 - 1.73]
CAMSAP1	E-TABM-346	Blood cancer	Event Free Survival	53	0.509434	0.0540776	-	0.656071	0.617479	0.362407	1.44 [0.35 - 5.96]
CAMSAP1	E-TABM-346	Blood cancer	Overall Survival	53	0.45283	0.375074	-	-0.324129	0.966173	0.0235385	1.02 [0.34 - 3.04]
CAMSAP1	E-TABM-346	Blood cancer	Overall Survival	53	0.528302	0.17243	-	0.495533	0.799394	0.208092	1.23 [0.25 - 6.13]
CAMSAP1	E-TABM-346	Blood cancer	Event Free Survival	53	0.773585	0.228808	-	-0.536422	0.914977	0.0799751	1.08 [0.25 - 4.70]
CAMSAP1	E-TABM-346	Blood cancer	Overall Survival	53	0.716981	0.00767664	0.132068	0.968912	0.492424	0.539125	1.71 [0.37 - 7.99]
CAMSAP1	E-TABM-346	Blood cancer	Event Free Survival	53	0.792453	0.210171	-	-0.600328	0.652487	-0.232313	0.79 [0.29 - 2.18]
CAMSAP1	GSE16131-GPL96	Blood cancer	Overall Survival	180	0.111111	0.000161916	0.00534568	-1.07767	0.200309	-0.511262	0.60 [0.27 - 1.31]
CAMSAP1	GSE16131-GPL96	Blood cancer	Overall Survival	180	0.583333	0.279099	-	-0.229187	0.483983	-0.223471	0.80 [0.43 - 1.50]
CAMSAP1	GSE16131-GPL96	Blood cancer	Overall Survival	180	0.755556	0.370132	-	0.209921	0.802149	0.106018	1.11 [0.49 - 2.55]
CAMSAP1	GSE16131-GPL97	Blood cancer	Overall Survival	180	0.327778	0.0514512	-	0.449494	0.38438	0.062821	1.06 [0.92 - 1.23]
CAMSAP1	GSE16131-GPL97	Blood cancer	Overall Survival	180	0.644444	0.0429043	0.44712	0.426344	0.278729	0.17187	1.19 [0.87 - 1.62]
CAMSAP1	GSE2658	Blood cancer	Disease Specific Survival	559	0.119857	0.0372521	0.408558	1.01967	0.273127	0.276272	1.32 [0.80 - 2.16]
CAMSAP1	GSE2658	Blood cancer	Disease Specific Survival	559	0.284436	0.0121607	0.186867	0.691701	0.468389	0.121651	1.13 [0.81 - 1.57]
CAMSAP1	GSE2658	Blood cancer	Disease Specific Survival	559	0.245081	0.00383815	0.0767537	-0.594855	0.103028	-0.160741	0.85 [0.70 - 1.03]
CAMSAP1	GSE2658	Blood cancer	Disease Specific Survival	559	0.518784	0.0586383	-	-0.383811	0.828306	0.0610328	1.06 [0.61 - 1.85]
CAMSAP1	GSE2658	Blood cancer	Disease Specific Survival	559	0.286225	0.188622	-	0.311351	0.36257	0.249176	1.28 [0.75 - 2.19]
CAMSAP1	GSE4271-GPL96	Brain cancer	Overall Survival	77	0.454545	0.00115775	0.0288094	-0.843158	0.278388	-0.364473	0.69 [0.36 - 1.34]
CAMSAP1	GSE4271-GPL96	Brain cancer	Overall Survival	77	0.779221	0.169533	-	0.406216	0.948771	0.0221242	1.02 [0.52 - 2.01]
CAMSAP1	GSE4271-GPL96	Brain cancer	Overall Survival	77	0.727273	0.00167844	0.0392137	-1.03041	0.0957402	-0.525184	0.59 [0.32 - 1.10]
CAMSAP1	GSE4271-GPL97	Brain cancer	Overall Survival	77	0.38961	0.00123578	0.0304206	-0.817884	0.00610349	-0.340495	0.71 [0.56 - 0.91]
CAMSAP1	GSE4271-GPL97	Brain cancer	Overall Survival	77	0.896104	0.0214214	0.281203	0.859917	0.680143	-0.0707664	0.93 [0.67 - 1.30]
CAMSAP1	GSE7696	Brain cancer	Overall Survival	70	0.828571	0.228112	-	-0.436805	0.624547	-0.153687	0.86 [0.46 - 1.59]
CAMSAP1	GSE7696	Brain cancer	Overall Survival	70	0.885714	0.0210915	0.27816	0.885024	0.982267	0.0193646	1.02 [0.18 - 5.62]
CAMSAP1	GSE7696	Brain cancer	Overall Survival	70	0.114286	0.241448	-	0.49764	0.901942	-0.0561262	0.95 [0.39 - 2.31]
CAMSAP1	GSE7696	Brain cancer	Overall Survival	70	0.142857	0.00281926	0.0599071	-1.03934	0.15422	-0.528248	0.59 [0.29 - 1.22]
CAMSAP1	GSE7696	Brain cancer	Overall Survival	70	0.142857	0.026827	0.3285	-0.772951	0.255341	-0.608727	0.54 [0.19 - 1.55]
CAMSAP1	MGH-glioma	Brain cancer	Overall Survival	50	0.6	0.139307	-	-0.532597	0.237697	-1.1482	0.32 [0.05 - 2.13]
CAMSAP1	MGH-glioma	Brain cancer	Overall Survival	50	0.18	0.00730301	0.127102	-1.11976	0.270739	-0.82269	0.44 [0.10 - 1.90]
CAMSAP1	GSE4412-GPL96	Brain cancer	Overall Survival	74	0.486486	0.00444033	0.0861778	-0.839297	0.0645353	-0.878806	0.42 [0.16 - 1.05]
CAMSAP1	GSE4412-GPL96	Brain cancer	Overall Survival	74	0.878378	0.0891655	-	0.687767	0.333124	-0.41762	0.66 [0.28 - 1.53]
CAMSAP1	GSE4412-GPL96	Brain cancer	Overall Survival	74	0.581081	0.121818	-	-0.467575	0.429267	-0.41001	0.66 [0.24 - 1.83]
CAMSAP1	GSE4412-GPL97	Brain cancer	Overall Survival	74	0.662162	0.0909464	-	-0.544456	0.194815	-0.248632	0.78 [0.54 - 1.14]
CAMSAP1	GSE4412-GPL97	Brain cancer	Overall Survival	74	0.540541	0.00703831	0.123538	-0.806509	0.0339446	-0.300977	0.74 [0.56 - 0.98]
CAMSAP1	GSE16581	Brain cancer	Overall Survival	67	0.880597	0.00265226	0.057017	1.88037	0.14077	2.3486	10.47 [0.46 - 238.37]
CAMSAP1	GSE16581	Brain cancer	Overall Survival	67	0.149254	0.142999	-	15.4271	0.893415	-0.289622	0.75 [0.01 - 51.79]
CAMSAP1	GSE16581	Brain cancer	Overall Survival	67	0.791045	0.00225673	0.0499978	1.80473	0.501194	1.06403	2.90 [0.13 - 64.37]
CAMSAP1	GSE16581	Brain cancer	Overall Survival	67	0.298507	0.154307	-	1.39683	0.662402	0.702637	2.02 [0.09 - 47.32]
CAMSAP1	GSE16581	Brain cancer	Overall Survival	67	0.791045	0.00566746	0.104414	1.71102	0.372548	1.62842	5.10 [0.14 - 182.68]
CAMSAP1	GSE19615	Breast cancer	Distant Metastasis Free Survival	115	0.365217	0.0759293	-	1.26987	0.2579	1.21342	3.36 [0.41 - 27.54]
CAMSAP1	GSE19615	Breast cancer	Distant Metastasis Free Survival	115	0.808696	0.000857108	0.0223868	1.60102	0.0594172	1.3666	3.92 [0.95 - 16.24]
CAMSAP1	GSE19615	Breast cancer	Distant Metastasis Free Survival	115	0.226087	0.153478	-	1.37156	0.611398	0.267099	1.31 [0.47 - 3.66]
CAMSAP1	GSE19615	Breast cancer	Distant Metastasis Free Survival	115	0.782609	0.00708554	0.124177	1.34637	0.0322746	3.60505	36.78 [1.36 - 997.58]
CAMSAP1	GSE19615	Breast cancer	Distant Metastasis Free Survival	115	0.826087	0.0530212	-	1.03333	0.151587	1.25722	3.52 [0.63 - 19.60]
CAMSAP1	GSE3143	Breast cancer	Overall Survival	158	0.879747	0.190754	-	0.538236	0.970371	-0.00673132	0.99 [0.70 - 1.42]
CAMSAP1	GSE3143	Breast cancer	Overall Survival	158	0.411392	0.188017	-	-0.381797	0.941337	-0.0119066	0.99 [0.72 - 1.36]
CAMSAP1	GSE7849	Breast cancer	Disease Free Survival	76	0.881579	0.111869	-	0.992927	0.980109	0.00934709	1.01 [0.48 - 2.10]
CAMSAP1	GSE7849	Breast cancer	Disease Free Survival	76	0.460526	0.101103	-	-0.870676	0.814751	-0.0791413	0.92 [0.48 - 1.79]
CAMSAP1	GSE12276	Breast cancer	Relapse Free Survival	204	0.245098	0.000733572	0.01963	-0.55387	0.266617	-0.096638	0.91 [0.77 - 1.08]
CAMSAP1	GSE12276	Breast cancer	Relapse Free Survival	204	0.867647	0.00564878	0.104145	0.570561	0.0172731	0.462844	1.59 [1.09 - 2.33]
CAMSAP1	GSE12276	Breast cancer	Relapse Free Survival	204	0.720588	0.00423103	0.0829417	-0.445679	0.954509	0.00429128	1.00 [0.87 - 1.16]
CAMSAP1	GSE12276	Breast cancer	Relapse Free Survival	204	0.803922	0.000431975	0.0125034	0.624143	0.0238136	0.419575	1.52 [1.06 - 2.19]
CAMSAP1	GSE12276	Breast cancer	Relapse Free Survival	204	0.897059	0.0285666	0.34279	0.507254	0.247652	0.228255	1.26 [0.85 - 1.85]
CAMSAP1	GSE6532-GPL570	Breast cancer	Distant Metastasis Free Survival	87	0.149425	0.193457	-	0.921824	0.569002	0.265333	1.30 [0.52 - 3.25]
CAMSAP1	GSE6532-GPL570	Breast cancer	Distant Metastasis Free Survival	87	0.896552	0.00700373	0.123069	1.17878	0.640219	0.221681	1.25 [0.49 - 3.16]
CAMSAP1	GSE6532-GPL570	Breast cancer	Distant Metastasis Free Survival	87	0.62069	0.00015483	0.00514058	1.38893	0.0615621	1.06196	2.89 [0.95 - 8.81]
CAMSAP1	GSE6532-GPL570	Breast cancer	Distant Metastasis Free Survival	87	0.16092	0.0691091	-	-0.744063	0.752306	-0.221445	0.80 [0.20 - 3.17]
CAMSAP1	GSE6532-GPL570	Breast cancer	Relapse Free Survival	87	0.264368	0.0121471	0.186713	-0.925944	0.800738	-0.182386	0.83 [0.20 - 3.43]
CAMSAP1	GSE6532-GPL570	Breast cancer	Relapse Free Survival	87	0.896552	0.00700373	0.123069	1.17878	0.640219	0.221681	1.25 [0.49 - 3.16]
CAMSAP1	GSE6532-GPL570	Breast cancer	Distant Metastasis Free Survival	87	0.264368	0.0121471	0.186713	-0.925944	0.800738	-0.182386	0.83 [0.20 - 3.43]
CAMSAP1	GSE6532-GPL570	Breast cancer	Relapse Free Survival	87	0.16092	0.0691091	-	-0.744063	0.752306	-0.221445	0.80 [0.20 - 3.17]
CAMSAP1	GSE6532-GPL570	Breast cancer	Relapse Free Survival	87	0.149425	0.193457	-	0.921824	0.569002	0.265333	1.30 [0.52 - 3.25]
CAMSAP1	GSE6532-GPL570	Breast cancer	Relapse Free Survival	87	0.62069	0.00015483	0.00514058	1.38893	0.0615621	1.06196	2.89 [0.95 - 8.81]
CAMSAP1	GSE9195	Breast cancer	Distant Metastasis Free Survival	77	0.103896	0.192202	-	-0.994722	0.606682	-0.475991	0.62 [0.10 - 3.80]
CAMSAP1	GSE9195	Breast cancer	Distant Metastasis Free Survival	77	0.792208	0.00745274	0.129101	1.53977	0.0303152	1.47743	4.38 [1.15 - 16.68]
CAMSAP1	GSE9195	Breast cancer	Relapse Free Survival	77	0.519481	0.0415011	0.437822	-1.25851	0.0999821	-3.08499	0.05 [0.00 - 1.81]
CAMSAP1	GSE9195	Breast cancer	Relapse Free Survival	77	0.233766	0.0312912	0.364373	15.5016	0.838557	-0.193619	0.82 [0.13 - 5.31]
CAMSAP1	GSE9195	Breast cancer	Distant Metastasis Free Survival	77	0.246753	0.20946	-	-0.790236	0.888804	0.110746	1.12 [0.24 - 5.28]
CAMSAP1	GSE9195	Breast cancer	Relapse Free Survival	77	0.103896	0.0313004	0.364445	-1.32941	0.271364	-0.927639	0.40 [0.08 - 2.07]
CAMSAP1	GSE9195	Breast cancer	Distant Metastasis Free Survival	77	0.519481	0.0548049	-	-1.40151	0.0967226	-3.7271	0.02 [0.00 - 1.96]
CAMSAP1	GSE9195	Breast cancer	Distant Metastasis Free Survival	77	0.233766	0.0600537	-	15.4977	0.868796	-0.180469	0.83 [0.10 - 7.11]
CAMSAP1	GSE9195	Breast cancer	Relapse Free Survival	77	0.415584	0.0504941	-	1.38986	0.165533	0.900368	2.46 [0.69 - 8.78]
CAMSAP1	GSE9195	Breast cancer	Relapse Free Survival	77	0.116883	0.0135217	0.202081	-1.37641	0.288118	-0.805852	0.45 [0.10 - 1.98]
CAMSAP1	GSE12093	Breast cancer	Distant Metastasis Free Survival	136	0.823529	0.103766	-	0.776527	0.728387	0.202783	1.22 [0.39 - 3.85]
CAMSAP1	GSE12093	Breast cancer	Distant Metastasis Free Survival	136	0.536765	0.0330924	0.378143	-1.13716	0.243673	-0.665319	0.51 [0.17 - 1.57]
CAMSAP1	GSE12093	Breast cancer	Distant Metastasis Free Survival	136	0.264706	0.080781	-	-0.771503	0.660841	-0.286495	0.75 [0.21 - 2.70]
CAMSAP1	GSE11121	Breast cancer	Distant Metastasis Free Survival	200	0.125	0.196303	-	-0.497294	0.542757	0.387903	1.47 [0.42 - 5.14]
CAMSAP1	GSE11121	Breast cancer	Distant Metastasis Free Survival	200	0.895	0.000978274	0.0250198	1.12489	0.145598	0.749646	2.12 [0.77 - 5.81]
CAMSAP1	GSE11121	Breast cancer	Distant Metastasis Free Survival	200	0.885	0.166195	-	0.563686	0.607632	0.306141	1.36 [0.42 - 4.37]
CAMSAP1	GSE1378	Breast cancer	Relapse Free Survival	60	0.85	0.0363215	0.401913	0.903571	0.447186	0.203562	1.23 [0.73 - 2.07]
CAMSAP1	GSE1379	Breast cancer	Relapse Free Survival	60	0.85	0.241505	-	-0.698037	0.872452	-0.0628633	0.94 [0.44 - 2.02]
CAMSAP1	GSE2034	Breast cancer	Distant Metastasis Free Survival	286	0.86014	0.0931709	-	0.413273	0.419393	0.33481	1.40 [0.62 - 3.15]
CAMSAP1	GSE2034	Breast cancer	Distant Metastasis Free Survival	286	0.409091	0.00373024	0.0750266	0.598245	0.024087	0.751277	2.12 [1.10 - 4.07]
CAMSAP1	GSE2034	Breast cancer	Distant Metastasis Free Survival	286	0.164336	0.0979326	-	0.48509	0.262876	0.406426	1.50 [0.74 - 3.06]
CAMSAP1	GSE1456-GPL96	Breast cancer	Disease Specific Survival	159	0.628931	0.18771	-	0.484898	0.849393	0.14079	1.15 [0.27 - 4.92]
CAMSAP1	GSE1456-GPL96	Breast cancer	Disease Specific Survival	159	0.194969	0.00553639	0.102521	15.3813	0.00192331	2.63663	13.97 [2.64 - 73.90]
CAMSAP1	GSE1456-GPL96	Breast cancer	Overall Survival	159	0.377358	0.0108484	0.171635	0.969029	0.0117678	1.74926	5.75 [1.47 - 22.43]
CAMSAP1	GSE1456-GPL96	Breast cancer	Relapse Free Survival	159	0.899371	0.0892	-	0.693373	0.193276	0.853746	2.35 [0.65 - 8.50]
CAMSAP1	GSE1456-GPL96	Breast cancer	Overall Survival	159	0.113208	0.353645	-	0.549995	0.858266	0.112935	1.12 [0.32 - 3.87]
CAMSAP1	GSE1456-GPL96	Breast cancer	Disease Specific Survival	159	0.522013	0.226623	-	0.452094	0.321585	0.770498	2.16 [0.47 - 9.92]
CAMSAP1	GSE1456-GPL96	Breast cancer	Relapse Free Survival	159	0.566038	0.0158963	0.227376	0.760553	0.00453918	2.01961	7.54 [1.87 - 30.40]
CAMSAP1	GSE1456-GPL96	Breast cancer	Overall Survival	159	0.698113	0.34128	-	-0.345918	0.89812	0.0869749	1.09 [0.29 - 4.13]
CAMSAP1	GSE1456-GPL96	Breast cancer	Relapse Free Survival	159	0.371069	0.066507	-	0.658092	0.470815	0.45555	1.58 [0.46 - 5.44]
CAMSAP1	GSE1456-GPL97	Breast cancer	Overall Survival	159	0.484277	0.225109	-	0.38923	0.398298	0.170188	1.19 [0.80 - 1.76]
CAMSAP1	GSE1456-GPL97	Breast cancer	Relapse Free Survival	159	0.226415	0.03546	0.395681	-0.696022	0.755067	0.0652939	1.07 [0.71 - 1.61]
CAMSAP1	GSE1456-GPL97	Breast cancer	Disease Specific Survival	159	0.528302	0.181935	-	0.498249	0.256616	0.261923	1.30 [0.83 - 2.04]
CAMSAP1	GSE1456-GPL97	Breast cancer	Overall Survival	159	0.591195	0.0413121	0.436556	0.637944	0.16254	0.226087	1.25 [0.91 - 1.72]
CAMSAP1	GSE1456-GPL97	Breast cancer	Relapse Free Survival	159	0.842767	0.279202	-	-0.563016	0.851664	0.0301391	1.03 [0.75 - 1.41]
CAMSAP1	GSE1456-GPL97	Breast cancer	Disease Specific Survival	159	0.597484	0.151275	-	0.527325	0.368966	0.170883	1.19 [0.82 - 1.72]
CAMSAP1	GSE7378	Breast cancer	Disease Free Survival	54	0.888889	0.192526	-	1.02176	0.618747	0.489303	1.63 [0.24 - 11.21]
CAMSAP1	GSE7378	Breast cancer	Disease Free Survival	54	0.388889	0.135482	-	1.46286	0.5416	0.44368	1.56 [0.37 - 6.48]
CAMSAP1	GSE7378	Breast cancer	Disease Free Survival	54	0.185185	0.1244	-	15.4011	0.381699	0.509908	1.67 [0.53 - 5.22]
CAMSAP1	E-TABM-158	Breast cancer	Distant Metastasis Free Survival	117	0.435897	0.154974	-	-0.560815	0.848765	-0.116414	0.89 [0.27 - 2.95]
CAMSAP1	E-TABM-158	Breast cancer	Disease Specific Survival	117	0.74359	0.0138214	0.205357	0.909924	0.131773	0.717066	2.05 [0.81 - 5.20]
CAMSAP1	E-TABM-158	Breast cancer	Overall Survival	117	0.82906	0.0380215	0.413986	0.745013	0.255742	0.532892	1.70 [0.68 - 4.27]
CAMSAP1	E-TABM-158	Breast cancer	Disease Specific Survival	117	0.34188	0.0969103	-	-0.617868	0.84833	-0.114869	0.89 [0.27 - 2.89]
CAMSAP1	E-TABM-158	Breast cancer	Relapse Free Survival	117	0.461538	0.0188384	0.256825	0.791017	0.122707	0.625178	1.87 [0.84 - 4.13]
CAMSAP1	E-TABM-158	Breast cancer	Overall Survival	117	0.461538	0.0188384	0.256825	0.791017	0.122707	0.625178	1.87 [0.84 - 4.13]
CAMSAP1	E-TABM-158	Breast cancer	Distant Metastasis Free Survival	117	0.769231	0.0839137	-	0.696842	0.775414	0.147314	1.16 [0.42 - 3.19]
CAMSAP1	E-TABM-158	Breast cancer	Relapse Free Survival	117	0.726496	0.13957	-	0.477911	0.666408	0.150811	1.16 [0.59 - 2.31]
CAMSAP1	E-TABM-158	Breast cancer	Disease Specific Survival	117	0.726496	0.155438	-	0.54255	0.868531	0.069091	1.07 [0.47 - 2.43]
CAMSAP1	E-TABM-158	Breast cancer	Distant Metastasis Free Survival	117	0.547009	0.0590693	-	-0.783666	0.66829	-0.184929	0.83 [0.36 - 1.94]
CAMSAP1	E-TABM-158	Breast cancer	Overall Survival	117	0.726496	0.13957	-	0.477911	0.666408	0.150811	1.16 [0.59 - 2.31]
CAMSAP1	E-TABM-158	Breast cancer	Relapse Free Survival	117	0.82906	0.0380215	0.413986	0.745013	0.255742	0.532892	1.70 [0.68 - 4.27]
CAMSAP1	GSE3494-GPL96	Breast cancer	Disease Specific Survival	236	0.745763	0.0191289	0.259631	0.646807	0.589453	0.323453	1.38 [0.43 - 4.47]
CAMSAP1	GSE3494-GPL96	Breast cancer	Disease Specific Survival	236	0.40678	0.114191	-	0.451023	0.55939	0.281456	1.33 [0.52 - 3.41]
CAMSAP1	GSE3494-GPL96	Breast cancer	Disease Specific Survival	236	0.220339	0.0148228	0.216125	-0.688019	0.47192	-0.497329	0.61 [0.16 - 2.36]
CAMSAP1	GSE3494-GPL97	Breast cancer	Disease Specific Survival	236	0.766949	0.0968401	-	-0.625195	0.886303	0.0299114	1.03 [0.68 - 1.55]
CAMSAP1	GSE3494-GPL97	Breast cancer	Disease Specific Survival	236	0.457627	0.0408118	0.43319	0.579933	0.635117	0.0656028	1.07 [0.81 - 1.40]
CAMSAP1	GSE4922-GPL96	Breast cancer	Disease Free Survival	249	0.839357	0.000384004	0.0113019	0.836877	0.0391869	0.783051	2.19 [1.04 - 4.61]
CAMSAP1	GSE4922-GPL96	Breast cancer	Disease Free Survival	249	0.128514	0.0435187	0.451136	-0.566161	0.689179	-0.218016	0.80 [0.28 - 2.34]
CAMSAP1	GSE4922-GPL96	Breast cancer	Disease Free Survival	249	0.305221	0.00663491	0.11803	-0.578094	0.43869	-0.339659	0.71 [0.30 - 1.68]
CAMSAP1	GSE4922-GPL97	Breast cancer	Disease Free Survival	249	0.694779	0.240431	-	-0.283429	0.800073	-0.0289844	0.97 [0.78 - 1.22]
CAMSAP1	GSE4922-GPL97	Breast cancer	Disease Free Survival	249	0.771084	0.152865	-	-0.393217	0.95627	0.00916334	1.01 [0.73 - 1.40]
CAMSAP1	GSE2990	Breast cancer	Distant Metastasis Free Survival	125	0.816	0.0623485	-	0.743172	0.339204	0.568958	1.77 [0.55 - 5.67]
CAMSAP1	GSE2990	Breast cancer	Distant Metastasis Free Survival	54	0.407407	0.257944	-	0.74536	0.84299	-0.0509779	0.95 [0.57 - 1.57]
CAMSAP1	GSE2990	Breast cancer	Relapse Free Survival	62	0.790323	0.287167	-	0.537608	0.977691	0.00630288	1.01 [0.65 - 1.57]
CAMSAP1	GSE2990	Breast cancer	Relapse Free Survival	62	0.129032	0.112403	-	15.218	0.851717	-0.0362577	0.96 [0.66 - 1.41]
CAMSAP1	GSE2990	Breast cancer	Distant Metastasis Free Survival	125	0.176	0.245906	-	-0.502182	0.982425	0.0142509	1.01 [0.29 - 3.60]
CAMSAP1	GSE2990	Breast cancer	Distant Metastasis Free Survival	54	0.166667	0.146393	-	15.2672	0.814971	-0.0550862	0.95 [0.60 - 1.50]
CAMSAP1	GSE2990	Breast cancer	Relapse Free Survival	125	0.192	0.0924056	-	-0.543225	0.293125	-0.561122	0.57 [0.20 - 1.62]
CAMSAP1	GSE2990	Breast cancer	Relapse Free Survival	125	0.816	0.187337	-	0.429021	0.905582	0.0544632	1.06 [0.43 - 2.60]
CAMSAP1	GSE2990	Breast cancer	Relapse Free Survival	62	0.112903	0.260559	-	-0.705546	0.843237	-0.0421338	0.96 [0.63 - 1.46]
CAMSAP1	GSE2990	Breast cancer	Distant Metastasis Free Survival	54	0.296296	0.219731	-	0.923937	0.920133	-0.027456	0.97 [0.57 - 1.66]
CAMSAP1	GSE2990	Breast cancer	Distant Metastasis Free Survival	125	0.768	0.0595465	-	0.734366	0.986171	-0.0115407	0.99 [0.27 - 3.65]
CAMSAP1	GSE2990	Breast cancer	Relapse Free Survival	125	0.424	0.0442338	0.455771	-0.589057	0.590287	-0.273426	0.76 [0.28 - 2.06]
CAMSAP1	GSE7390	Breast cancer	Relapse Free Survival	198	0.89899	0.0528218	-	0.57453	0.414526	0.201554	1.22 [0.75 - 1.99]
CAMSAP1	GSE7390	Breast cancer	Distant Metastasis Free Survival	198	0.89899	0.000314001	0.00950324	1.12576	0.0355177	0.543907	1.72 [1.04 - 2.86]
CAMSAP1	GSE7390	Breast cancer	Overall Survival	198	0.89899	8.44088e-05	0.00301596	1.21765	0.0244326	0.601486	1.82 [1.08 - 3.08]
CAMSAP1	GSE7390	Breast cancer	Relapse Free Survival	198	0.681818	0.296804	-	0.229423	0.98607	-0.00448219	1.00 [0.60 - 1.65]
CAMSAP1	GSE7390	Breast cancer	Distant Metastasis Free Survival	198	0.444444	0.00935002	0.153476	0.714997	0.019174	0.688623	1.99 [1.12 - 3.54]
CAMSAP1	GSE7390	Breast cancer	Overall Survival	198	0.469697	0.0316399	0.367069	0.597957	0.0514025	0.600405	1.82 [1.00 - 3.34]
CAMSAP1	GSE7390	Breast cancer	Relapse Free Survival	198	0.89899	0.00102388	0.0259946	0.933007	0.0375482	0.439729	1.55 [1.03 - 2.35]
CAMSAP1	GSE7390	Breast cancer	Distant Metastasis Free Survival	198	0.191919	0.133868	-	0.561913	0.392125	0.264225	1.30 [0.71 - 2.39]
CAMSAP1	GSE7390	Breast cancer	Overall Survival	198	0.191919	0.0572302	-	0.801037	0.245711	0.377658	1.46 [0.77 - 2.76]
CAMSAP1	GSE12945	Colorectal cancer	Disease Free Survival	51	0.784314	0.0213242	0.280308	1.83599	0.0113663	3.27242	26.38 [2.09 - 332.40]
CAMSAP1	GSE12945	Colorectal cancer	Disease Free Survival	51	0.411765	0.0514099	-	15.9566	0.531725	0.794269	2.21 [0.18 - 26.67]
CAMSAP1	GSE12945	Colorectal cancer	Overall Survival	62	0.306452	0.0118661	0.183499	15.7111	0.0623255	1.48034	4.39 [0.93 - 20.84]
CAMSAP1	GSE12945	Colorectal cancer	Overall Survival	62	0.693548	0.00219032	0.0487931	1.67663	0.00807582	2.0779	7.99 [1.72 - 37.17]
CAMSAP1	GSE12945	Colorectal cancer	Disease Free Survival	51	0.784314	0.0165112	0.233694	1.89808	0.0197539	2.3732	10.73 [1.46 - 78.94]
CAMSAP1	GSE12945	Colorectal cancer	Overall Survival	62	0.774194	0.0618283	-	1.04681	0.057556	1.0691	2.91 [0.97 - 8.78]
CAMSAP1	GSE17536	Colorectal cancer	Disease Specific Survival	177	0.214689	0.019963	0.267596	-0.670503	0.279235	-0.844762	0.43 [0.09 - 1.98]
CAMSAP1	GSE17536	Colorectal cancer	Disease Specific Survival	177	0.864407	0.00122814	0.0302637	0.989503	0.00118053	1.43974	4.22 [1.77 - 10.07]
CAMSAP1	GSE17536	Colorectal cancer	Overall Survival	177	0.813559	0.128635	-	-0.512475	0.2804	-1.12881	0.32 [0.04 - 2.51]
CAMSAP1	GSE17536	Colorectal cancer	Overall Survival	177	0.875706	0.00103946	0.0263258	0.920809	0.00237917	1.34877	3.85 [1.61 - 9.20]
CAMSAP1	GSE17536	Colorectal cancer	Disease Specific Survival	177	0.706215	0.249052	-	0.32372	0.447892	-0.906804	0.40 [0.04 - 4.20]
CAMSAP1	GSE17536	Colorectal cancer	Disease Specific Survival	177	0.875706	0.000272193	0.00839915	1.10384	0.00254934	1.54033	4.67 [1.72 - 12.69]
CAMSAP1	GSE17536	Colorectal cancer	Overall Survival	177	0.39548	0.00592923	0.108159	-0.639946	0.05794	-1.27947	0.28 [0.07 - 1.04]
CAMSAP1	GSE17536	Colorectal cancer	Disease Free Survival	145	0.234483	0.0581613	-	-0.683505	0.542352	-0.925	0.40 [0.02 - 7.77]
CAMSAP1	GSE17536	Colorectal cancer	Disease Free Survival	145	0.137931	0.00417796	0.0821146	15.3408	0.189368	0.838194	2.31 [0.66 - 8.08]
CAMSAP1	GSE17536	Colorectal cancer	Disease Specific Survival	177	0.898305	0.000317777	0.00960179	1.20248	0.0111778	1.49243	4.45 [1.40 - 14.09]
CAMSAP1	GSE17536	Colorectal cancer	Disease Free Survival	145	0.62069	0.267779	-	0.374796	0.942075	-0.071192	0.93 [0.14 - 6.35]
CAMSAP1	GSE17536	Colorectal cancer	Overall Survival	177	0.864407	0.00110448	0.0276974	0.896343	0.0023619	1.16755	3.21 [1.51 - 6.82]
CAMSAP1	GSE17536	Colorectal cancer	Overall Survival	177	0.649718	0.00151703	0.0360701	0.741174	0.0134601	1.26149	3.53 [1.30 - 9.60]
CAMSAP1	GSE17536	Colorectal cancer	Disease Free Survival	145	0.324138	0.34264	-	0.350683	0.399248	0.461639	1.59 [0.54 - 4.64]
CAMSAP1	GSE17536	Colorectal cancer	Disease Free Survival	145	0.758621	0.0594119	-	0.656415	0.698491	0.279229	1.32 [0.32 - 5.43]
CAMSAP1	GSE14333	Colorectal cancer	Disease Free Survival	226	0.402655	0.0778669	-	0.549577	0.7783	0.054364	1.06 [0.72 - 1.54]
CAMSAP1	GSE14333	Colorectal cancer	Disease Free Survival	226	0.163717	0.0979735	-	-0.54211	0.962266	0.00481055	1.00 [0.82 - 1.23]
CAMSAP1	GSE14333	Colorectal cancer	Disease Free Survival	226	0.880531	8.66496e-05	0.00308655	1.23048	0.0222466	0.881591	2.41 [1.13 - 5.14]
CAMSAP1	GSE14333	Colorectal cancer	Disease Free Survival	226	0.893805	0.00337413	0.0692363	1.00102	0.078944	0.682257	1.98 [0.92 - 4.24]
CAMSAP1	GSE14333	Colorectal cancer	Disease Free Survival	226	0.495575	0.0313499	0.364828	0.625773	0.297069	0.438111	1.55 [0.68 - 3.53]
CAMSAP1	GSE17537	Colorectal cancer	Overall Survival	55	0.254545	0.0139421	0.20667	2.11187	0.0456844	1.12827	3.09 [1.02 - 9.35]
CAMSAP1	GSE17537	Colorectal cancer	Overall Survival	55	0.854545	0.0181076	0.249687	1.10405	0.146741	0.929457	2.53 [0.72 - 8.89]
CAMSAP1	GSE17537	Colorectal cancer	Disease Free Survival	55	0.436364	0.217023	-	-0.630131	0.3073	-1.38783	0.25 [0.02 - 3.58]
CAMSAP1	GSE17537	Colorectal cancer	Disease Free Survival	55	0.872727	0.0110419	0.173919	1.34817	0.0128825	1.6753	5.34 [1.43 - 20.00]
CAMSAP1	GSE17537	Colorectal cancer	Overall Survival	55	0.163636	0.318969	-	0.727149	0.479341	0.688266	1.99 [0.30 - 13.40]
CAMSAP1	GSE17537	Colorectal cancer	Disease Free Survival	55	0.727273	0.0119011	0.1839	-2.11015	0.216945	-2.51432	0.08 [0.00 - 4.38]
CAMSAP1	GSE17537	Colorectal cancer	Disease Free Survival	55	0.418182	0.00884234	0.147116	1.50165	0.097909	1.09975	3.00 [0.82 - 11.05]
CAMSAP1	GSE17537	Colorectal cancer	Disease Specific Survival	49	0.22449	0.107494	-	-0.911933	0.244419	-2.10872	0.12 [0.00 - 4.23]
CAMSAP1	GSE17537	Colorectal cancer	Disease Specific Survival	49	0.897959	0.00321982	0.0666814	1.63562	0.0807026	1.25278	3.50 [0.86 - 14.28]
CAMSAP1	GSE17537	Colorectal cancer	Disease Specific Survival	49	0.755102	0.0409811	0.434332	-15.489	0.374724	-2.14141	0.12 [0.00 - 13.29]
CAMSAP1	GSE17537	Colorectal cancer	Disease Specific Survival	49	0.857143	0.064405	-	1.17924	0.489323	0.655171	1.93 [0.30 - 12.34]
CAMSAP1	GSE17537	Colorectal cancer	Disease Free Survival	55	0.272727	0.0788349	-	1.20339	0.108853	1.83949	6.29 [0.66 - 59.63]
CAMSAP1	GSE17537	Colorectal cancer	Disease Specific Survival	49	0.857143	0.0748005	-	1.13546	0.326762	1.30416	3.68 [0.27 - 49.94]
CAMSAP1	GSE17537	Colorectal cancer	Overall Survival	55	0.272727	0.0185348	0.253873	-1.01702	0.256033	-1.51593	0.22 [0.02 - 3.00]
CAMSAP1	GSE17537	Colorectal cancer	Overall Survival	55	0.818182	0.0590695	-	-1.71975	0.251977	-2.02049	0.13 [0.00 - 4.21]
CAMSAP1	GSE11595	Esophagus cancer	Overall Survival	34	0.235294	0.00175725	0.0407256	2.57602	0.0450462	2.60845	13.58 [1.06 - 174.05]
CAMSAP1	GSE11595	Esophagus cancer	Overall Survival	34	0.470588	0.00466725	0.089642	1.31194	0.0389037	1.79274	6.01 [1.10 - 32.92]
CAMSAP1	GSE22138	Eye cancer	Distant Metastasis Free Survival	63	0.444444	0.0774707	-	-0.593936	0.767707	0.0834139	1.09 [0.62 - 1.89]
CAMSAP1	GSE22138	Eye cancer	Distant Metastasis Free Survival	63	0.507937	0.112115	-	-0.538428	0.859704	0.0805153	1.08 [0.44 - 2.65]
CAMSAP1	GSE22138	Eye cancer	Distant Metastasis Free Survival	63	0.587302	0.117644	-	0.528878	0.768018	0.0597275	1.06 [0.71 - 1.58]
CAMSAP1	GSE22138	Eye cancer	Distant Metastasis Free Survival	63	0.142857	9.53364e-05	0.00335796	-1.46715	0.103687	-24.5945	0.00 [0.00 - 152.86]
CAMSAP1	GSE22138	Eye cancer	Distant Metastasis Free Survival	63	0.84127	0.00359597	0.0728602	-2.37474	0.109186	-0.543044	0.58 [0.30 - 1.13]
CAMSAP1	GSE2837	Head and neck cancer	Relapse Free Survival	28	0.357143	0.0129149	0.195368	1.74123	0.45314	0.136725	1.15 [0.80 - 1.64]
CAMSAP1	GSE2837	Head and neck cancer	Relapse Free Survival	28	0.5	0.0189714	0.258112	-1.27466	0.329841	-1.07264	0.34 [0.04 - 2.96]
CAMSAP1	GSE2837	Head and neck cancer	Relapse Free Survival	28	0.892857	0.0386714	0.418526	1.2858	0.821415	0.181526	1.20 [0.25 - 5.80]
CAMSAP1	GSE2837	Head and neck cancer	Relapse Free Survival	28	0.285714	0.0755793	-	-0.938257	0.322059	-0.576773	0.56 [0.18 - 1.76]
CAMSAP1	GSE2837	Head and neck cancer	Relapse Free Survival	28	0.142857	0.0685508	-	-1.19105	0.448065	-0.765758	0.46 [0.06 - 3.36]
CAMSAP1	GSE2837	Head and neck cancer	Relapse Free Survival	28	0.321429	0.0646462	-	1.17243	0.475275	0.124057	1.13 [0.81 - 1.59]
CAMSAP1	GSE2837	Head and neck cancer	Relapse Free Survival	28	0.178571	0.0757846	-	-1.05061	0.410497	1.13958	3.13 [0.21 - 47.16]
CAMSAP1	GSE2837	Head and neck cancer	Relapse Free Survival	28	0.892857	0.0593188	-	1.1806	0.881618	0.403239	1.50 [0.01 - 302.02]
CAMSAP1	jacob-00182-CANDF	Lung cancer	Overall Survival	82	0.573171	0.0252513	0.315184	0.748544	0.51297	0.284816	1.33 [0.57 - 3.12]
CAMSAP1	jacob-00182-CANDF	Lung cancer	Overall Survival	82	0.560976	0.115666	-	0.531273	0.84611	0.0932056	1.10 [0.43 - 2.81]
CAMSAP1	jacob-00182-CANDF	Lung cancer	Overall Survival	82	0.219512	0.160164	-	0.667931	0.746018	0.219861	1.25 [0.33 - 4.71]
CAMSAP1	jacob-00182-HLM	Lung cancer	Overall Survival	79	0.632911	0.136942	-	0.392615	0.261008	0.573286	1.77 [0.65 - 4.82]
CAMSAP1	jacob-00182-HLM	Lung cancer	Overall Survival	79	0.848101	0.0534186	-	0.63932	0.18821	0.831444	2.30 [0.67 - 7.92]
CAMSAP1	jacob-00182-HLM	Lung cancer	Overall Survival	79	0.126582	0.110124	-	0.736618	0.355161	0.501311	1.65 [0.57 - 4.78]
CAMSAP1	jacob-00182-MSK	Lung cancer	Overall Survival	104	0.673077	0.161066	-	0.464557	0.732569	0.17449	1.19 [0.44 - 3.24]
CAMSAP1	jacob-00182-MSK	Lung cancer	Overall Survival	104	0.711538	0.00367061	0.0740669	0.917313	0.0962684	0.86354	2.37 [0.86 - 6.56]
CAMSAP1	jacob-00182-MSK	Lung cancer	Overall Survival	104	0.673077	0.369919	-	-0.321742	0.813651	-0.215429	0.81 [0.13 - 4.83]
CAMSAP1	GSE13213	Lung cancer	Overall Survival	117	0.179487	0.00347099	0.0708256	-0.908826	0.0993831	-0.367546	0.69 [0.45 - 1.07]
CAMSAP1	GSE13213	Lung cancer	Overall Survival	117	0.897436	0.00104418	0.0264257	1.15488	0.0712158	0.564154	1.76 [0.95 - 3.24]
CAMSAP1	GSE31210	Lung cancer	Relapse Free Survival	204	0.102941	7.55449e-06	0.000346458	-1.33275	0.00394888	-1.64889	0.19 [0.06 - 0.59]
CAMSAP1	GSE31210	Lung cancer	Overall Survival	204	0.897059	0.214172	-	0.600304	0.628526	0.16748	1.18 [0.60 - 2.33]
CAMSAP1	GSE31210	Lung cancer	Overall Survival	204	0.857843	0.0885312	-	0.693668	0.409003	0.543094	1.72 [0.47 - 6.25]
CAMSAP1	GSE31210	Lung cancer	Overall Survival	204	0.107843	0.07827	-	-0.784188	0.271283	-0.300536	0.74 [0.43 - 1.26]
CAMSAP1	GSE31210	Lung cancer	Overall Survival	204	0.382353	0.0039301	0.0782157	1.42552	0.0330234	1.27094	3.56 [1.11 - 11.47]
CAMSAP1	GSE31210	Lung cancer	Relapse Free Survival	204	0.22549	0.128534	-	0.574482	0.520612	0.164876	1.18 [0.71 - 1.95]
CAMSAP1	GSE31210	Lung cancer	Relapse Free Survival	204	0.823529	0.0749796	-	0.546885	0.538846	0.299206	1.35 [0.52 - 3.50]
CAMSAP1	GSE31210	Lung cancer	Relapse Free Survival	204	0.107843	0.000106693	0.00370787	-1.16957	0.00615018	-0.558764	0.57 [0.38 - 0.85]
CAMSAP1	GSE31210	Lung cancer	Relapse Free Survival	204	0.828431	0.000919851	0.0237584	0.953941	0.00887595	1.13952	3.13 [1.33 - 7.34]
CAMSAP1	GSE31210	Lung cancer	Overall Survival	204	0.102941	0.000439368	0.0126865	-1.35345	0.144873	-1.10023	0.33 [0.08 - 1.46]
CAMSAP1	jacob-00182-UM	Lung cancer	Overall Survival	178	0.421348	0.115194	-	-0.311833	0.631577	-0.211405	0.81 [0.34 - 1.92]
CAMSAP1	jacob-00182-UM	Lung cancer	Overall Survival	178	0.876405	0.125041	-	0.415554	0.766157	0.101609	1.11 [0.57 - 2.16]
CAMSAP1	jacob-00182-UM	Lung cancer	Overall Survival	178	0.280899	0.00134931	0.0327293	-0.652259	0.519484	-0.166467	0.85 [0.51 - 1.41]
CAMSAP1	GSE3141	Lung cancer	Overall Survival	111	0.846847	0.00887828	0.14757	-1.27128	0.0562307	-0.566547	0.57 [0.32 - 1.02]
CAMSAP1	GSE3141	Lung cancer	Overall Survival	111	0.243243	0.0497241	0.489966	0.671662	0.431859	0.239585	1.27 [0.70 - 2.31]
CAMSAP1	GSE3141	Lung cancer	Overall Survival	111	0.603604	0.00531809	0.099341	-0.805049	0.0807779	-0.504886	0.60 [0.34 - 1.06]
CAMSAP1	GSE3141	Lung cancer	Overall Survival	111	0.846847	0.0425703	0.444922	-0.917269	0.862284	-0.0425703	0.96 [0.59 - 1.55]
CAMSAP1	GSE3141	Lung cancer	Overall Survival	111	0.63964	0.108382	-	0.423652	0.55377	0.0788298	1.08 [0.83 - 1.40]
CAMSAP1	GSE14814	Lung cancer	Overall Survival	90	0.833333	0.0153802	0.222004	-1.59314	0.268205	-0.546719	0.58 [0.22 - 1.52]
CAMSAP1	GSE14814	Lung cancer	Disease Specific Survival	90	0.833333	0.0744667	-	-1.23063	0.619154	-0.274496	0.76 [0.26 - 2.24]
CAMSAP1	GSE14814	Lung cancer	Overall Survival	90	0.566667	0.0229518	0.295073	0.731539	0.194262	0.595414	1.81 [0.74 - 4.46]
CAMSAP1	GSE14814	Lung cancer	Disease Specific Survival	90	0.566667	0.0151012	0.219071	0.899993	0.161097	0.721008	2.06 [0.75 - 5.64]
CAMSAP1	GSE14814	Lung cancer	Overall Survival	90	0.566667	0.0108839	0.172054	0.822613	0.703122	-0.162245	0.85 [0.37 - 1.96]
CAMSAP1	GSE14814	Lung cancer	Disease Specific Survival	90	0.577778	0.00282705	0.0600409	1.11011	0.879513	0.072307	1.07 [0.42 - 2.74]
CAMSAP1	GSE4716-GPL3696	Lung cancer	Overall Survival	50	0.18	0.0667128	-	-0.933935	0.550457	-0.282629	0.75 [0.30 - 1.91]
CAMSAP1	GSE4716-GPL3696	Lung cancer	Overall Survival	50	0.58	0.191832	-	-0.679642	0.997773	-0.00107697	1.00 [0.47 - 2.13]
CAMSAP1	GSE8894	Lung cancer	Relapse Free Survival	138	0.231884	0.00181065	0.0417417	-0.764412	0.0491439	-20.5544	0.00 [0.00 - 0.93]
CAMSAP1	GSE8894	Lung cancer	Relapse Free Survival	138	0.173913	0.0193595	0.261847	-0.633458	0.301304	-1.15474	0.32 [0.04 - 2.81]
CAMSAP1	GSE8894	Lung cancer	Relapse Free Survival	138	0.492754	0.119067	-	0.377031	0.363267	0.158983	1.17 [0.83 - 1.65]
CAMSAP1	GSE8894	Lung cancer	Relapse Free Survival	138	0.152174	0.140951	-	0.547509	0.531956	0.0999521	1.11 [0.81 - 1.51]
CAMSAP1	GSE8894	Lung cancer	Relapse Free Survival	138	0.478261	0.107453	-	0.39294	0.216096	0.18348	1.20 [0.90 - 1.61]
CAMSAP1	GSE4573	Lung cancer	Overall Survival	129	0.108527	0.0900562	-	-0.57573	0.322943	-0.45011	0.64 [0.26 - 1.56]
CAMSAP1	GSE4573	Lung cancer	Overall Survival	129	0.131783	0.0396987	0.425618	-0.651101	0.565764	-0.323753	0.72 [0.24 - 2.18]
CAMSAP1	GSE4573	Lung cancer	Overall Survival	129	0.844961	0.110236	-	-0.6284	0.584736	-0.22638	0.80 [0.35 - 1.80]
CAMSAP1	GSE17710	Lung cancer	Relapse Free Survival	56	0.142857	0.11253	-	-0.714862	0.390879	-0.437147	0.65 [0.24 - 1.75]
CAMSAP1	GSE17710	Lung cancer	Overall Survival	56	0.875	0.130297	-	0.681121	0.527592	-0.330216	0.72 [0.26 - 2.00]
CAMSAP1	GSE9891	Ovarian cancer	Overall Survival	278	0.28777	0.0678129	-	-0.367226	0.711907	-0.148802	0.86 [0.39 - 1.90]
CAMSAP1	GSE9891	Ovarian cancer	Overall Survival	278	0.863309	0.311701	-	-0.297692	0.782344	-0.0466157	0.95 [0.69 - 1.33]
CAMSAP1	GSE9891	Ovarian cancer	Overall Survival	278	0.593525	0.03393	0.384418	-0.417702	0.351223	-0.271509	0.76 [0.43 - 1.35]
CAMSAP1	GSE9891	Ovarian cancer	Overall Survival	278	0.784173	0.0767059	-	-0.440726	0.407623	-0.144588	0.87 [0.61 - 1.22]
CAMSAP1	GSE9891	Ovarian cancer	Overall Survival	278	0.21223	0.157486	-	-0.299208	0.88338	-0.0259574	0.97 [0.69 - 1.38]
CAMSAP1	DUKE-OC	Ovarian cancer	Overall Survival	133	0.691729	0.155974	-	-0.368644	0.328375	-0.188339	0.83 [0.57 - 1.21]
CAMSAP1	DUKE-OC	Ovarian cancer	Overall Survival	133	0.541353	0.0268688	0.328848	-0.539029	0.143132	-0.238721	0.79 [0.57 - 1.08]
CAMSAP1	DUKE-OC	Ovarian cancer	Overall Survival	133	0.699248	0.0799439	-	-0.503019	0.392016	-0.175343	0.84 [0.56 - 1.25]
CAMSAP1	GSE26712	Ovarian cancer	Disease Free Survival	185	0.378378	0.0679859	-	0.307245	0.143779	0.304042	1.36 [0.90 - 2.04]
CAMSAP1	GSE26712	Ovarian cancer	Overall Survival	185	0.756757	0.00217791	0.0485671	0.576855	0.0755417	0.325839	1.39 [0.97 - 1.98]
CAMSAP1	GSE26712	Ovarian cancer	Overall Survival	185	0.891892	0.0949992	-	-0.503451	0.732895	-0.0881163	0.92 [0.55 - 1.52]
CAMSAP1	GSE26712	Ovarian cancer	Overall Survival	185	0.291892	0.00399407	0.0792278	0.607999	0.0204331	0.505661	1.66 [1.08 - 2.54]
CAMSAP1	GSE26712	Ovarian cancer	Disease Free Survival	185	0.751351	0.0284355	0.341728	0.395888	0.352832	0.162152	1.18 [0.84 - 1.66]
CAMSAP1	GSE26712	Ovarian cancer	Disease Free Survival	185	0.637838	0.0694688	-	-0.31183	0.759487	-0.0715061	0.93 [0.59 - 1.47]
CAMSAP1	GSE17260	Ovarian cancer	Overall Survival	110	0.745455	0.0521066	-	0.619642	0.36609	0.186671	1.21 [0.80 - 1.81]
CAMSAP1	GSE17260	Ovarian cancer	Overall Survival	110	0.172727	0.179049	-	0.588756	0.753542	0.0580853	1.06 [0.74 - 1.52]
CAMSAP1	GSE17260	Ovarian cancer	Progression Free Survival	110	0.154545	0.0722672	-	0.62916	0.382603	0.137613	1.15 [0.84 - 1.56]
CAMSAP1	GSE17260	Ovarian cancer	Progression Free Survival	110	0.709091	0.0811349	-	-0.467233	0.423363	-0.108548	0.90 [0.69 - 1.17]
CAMSAP1	GSE14764	Ovarian cancer	Overall Survival	80	0.2	0.00675279	0.11965	-1.17542	0.232386	-0.603488	0.55 [0.20 - 1.47]
CAMSAP1	GSE14764	Ovarian cancer	Overall Survival	80	0.1375	0.0335638	0.381684	-0.997795	0.969091	0.0171393	1.02 [0.43 - 2.42]
CAMSAP1	GSE14764	Ovarian cancer	Overall Survival	80	0.75	0.0041735	0.0820451	1.20511	0.557448	0.369096	1.45 [0.42 - 4.96]
CAMSAP1	GSE19234	Skin cancer	Overall Survival	38	0.5	0.0466851	0.471334	0.960869	0.108025	0.773382	2.17 [0.84 - 5.57]
CAMSAP1	GSE19234	Skin cancer	Overall Survival	38	0.605263	0.0340584	0.385373	1.04252	0.159904	0.938187	2.56 [0.69 - 9.46]
CAMSAP1	GSE19234	Skin cancer	Overall Survival	38	0.210526	0.05425	-	1.37497	0.314644	0.624506	1.87 [0.55 - 6.31]
CAMSAP1	GSE19234	Skin cancer	Overall Survival	38	0.263158	0.0201133	0.269016	-1.23187	0.701605	-0.174566	0.84 [0.34 - 2.05]
CAMSAP1	GSE19234	Skin cancer	Overall Survival	38	0.342105	9.32289e-05	0.00329243	-2.08472	0.00389981	-0.611379	0.54 [0.36 - 0.82]
CAMSAP1	GSE30929	Soft tissue cancer	Distant Recurrence Free Survival	140	0.892857	4.90628e-05	0.00186433	1.36423	0.0300573	0.872905	2.39 [1.09 - 5.27]
CAMSAP1	GSE30929	Soft tissue cancer	Distant Recurrence Free Survival	140	0.121429	0.0596368	-	-0.658527	0.867619	0.0635896	1.07 [0.50 - 2.25]
CAMSAP1	GSE30929	Soft tissue cancer	Distant Recurrence Free Survival	140	0.678571	0.0694501	-	0.525967	0.210776	0.420989	1.52 [0.79 - 2.95]
FILIP1	GSE13507	Bladder cancer	Overall Survival	165	0.418182	0.0512365	-	0.487728	0.553814	-0.110979	0.89 [0.62 - 1.29]
FILIP1	GSE13507	Bladder cancer	Disease Specific Survival	165	0.139394	0.0590353	-	1.70456	0.851929	-0.0473305	0.95 [0.58 - 1.57]
FILIP1	GSE12417-GPL97	Blood cancer	Overall Survival	163	0.846626	0.0903741	-	-0.498181	0.2045	-1.09591	0.33 [0.06 - 1.82]
FILIP1	GSE12417-GPL570	Blood cancer	Overall Survival	79	0.898734	0.151202	-	-0.834065	0.902773	-0.0928514	0.91 [0.21 - 4.04]
FILIP1	GSE12417-GPL570	Blood cancer	Overall Survival	79	0.443038	0.0480771	0.479957	0.599218	0.29921	0.989988	2.69 [0.42 - 17.45]
FILIP1	GSE12417-GPL570	Blood cancer	Overall Survival	79	0.620253	0.160866	-	0.412771	0.847389	0.125624	1.13 [0.32 - 4.08]
FILIP1	GSE16131-GPL97	Blood cancer	Overall Survival	180	0.105556	0.0207629	0.275108	-0.645241	0.374272	-0.195079	0.82 [0.54 - 1.27]
FILIP1	GSE2658	Blood cancer	Disease Specific Survival	559	0.105546	0.0793044	-	-0.558857	0.29476	-0.133367	0.88 [0.68 - 1.12]
FILIP1	GSE2658	Blood cancer	Disease Specific Survival	559	0.826476	0.344156	-	-0.257487	0.97811	-0.0031011	1.00 [0.80 - 1.24]
FILIP1	GSE2658	Blood cancer	Disease Specific Survival	559	0.862254	0.0463137	0.469007	-0.683976	0.706962	0.0532695	1.05 [0.80 - 1.39]
FILIP1	GSE4271-GPL97	Brain cancer	Overall Survival	77	0.272727	0.0172043	0.240707	0.746512	0.0099473	0.801392	2.23 [1.21 - 4.10]
FILIP1	GSE7696	Brain cancer	Overall Survival	70	0.871429	0.284914	-	-0.460047	0.664712	-0.203613	0.82 [0.32 - 2.05]
FILIP1	GSE7696	Brain cancer	Overall Survival	70	0.728571	0.260695	-	0.323124	0.678027	-0.248316	0.78 [0.24 - 2.52]
FILIP1	GSE7696	Brain cancer	Overall Survival	70	0.5	0.0492728	0.487244	0.524136	0.13413	0.533335	1.70 [0.85 - 3.43]
FILIP1	GSE4412-GPL97	Brain cancer	Overall Survival	74	0.797297	2.82901e-06	0.000141477	1.45886	0.00322531	1.66529	5.29 [1.75 - 16.01]
FILIP1	GSE16581	Brain cancer	Overall Survival	67	0.104478	0.0121883	0.187182	-1.6044	0.356716	-0.732114	0.48 [0.10 - 2.28]
FILIP1	GSE16581	Brain cancer	Overall Survival	67	0.38806	0.0127109	0.193086	-1.65743	0.297939	-0.551133	0.58 [0.20 - 1.63]
FILIP1	GSE16581	Brain cancer	Overall Survival	67	0.343284	0.000267837	0.00828267	-2.42449	0.123875	-0.810933	0.44 [0.16 - 1.25]
FILIP1	GSE19615	Breast cancer	Distant Metastasis Free Survival	115	0.643478	0.078326	-	-1.2578	0.662345	-0.32815	0.72 [0.17 - 3.14]
FILIP1	GSE19615	Breast cancer	Distant Metastasis Free Survival	115	0.817391	0.269365	-	0.638709	0.827046	-0.138676	0.87 [0.25 - 3.02]
FILIP1	GSE19615	Breast cancer	Distant Metastasis Free Survival	115	0.208696	0.0457541	0.465481	15.4059	0.762314	0.146934	1.16 [0.45 - 3.00]
FILIP1	GSE12276	Breast cancer	Relapse Free Survival	204	0.897059	0.0207864	0.275327	0.535288	0.165007	0.200991	1.22 [0.92 - 1.62]
FILIP1	GSE12276	Breast cancer	Relapse Free Survival	204	0.833333	0.00317134	0.0658727	0.559431	0.0624049	0.205058	1.23 [0.99 - 1.52]
FILIP1	GSE12276	Breast cancer	Relapse Free Survival	204	0.897059	0.0254493	0.316878	0.520468	0.321532	0.0802565	1.08 [0.92 - 1.27]
FILIP1	GSE6532-GPL570	Breast cancer	Relapse Free Survival	87	0.804598	0.00971125	0.157935	-2.18079	0.155794	-0.481839	0.62 [0.32 - 1.20]
FILIP1	GSE6532-GPL570	Breast cancer	Distant Metastasis Free Survival	87	0.804598	0.00971125	0.157935	-2.18079	0.155794	-0.481839	0.62 [0.32 - 1.20]
FILIP1	GSE6532-GPL570	Breast cancer	Relapse Free Survival	87	0.103448	0.151849	-	1.35402	0.463436	-0.883114	0.41 [0.04 - 4.38]
FILIP1	GSE6532-GPL570	Breast cancer	Distant Metastasis Free Survival	87	0.103448	0.151849	-	1.35402	0.463436	-0.883114	0.41 [0.04 - 4.38]
FILIP1	GSE6532-GPL570	Breast cancer	Relapse Free Survival	87	0.793103	0.0801284	-	-1.02584	0.455074	-0.358867	0.70 [0.27 - 1.79]
FILIP1	GSE6532-GPL570	Breast cancer	Distant Metastasis Free Survival	87	0.793103	0.0801284	-	-1.02584	0.455074	-0.358867	0.70 [0.27 - 1.79]
FILIP1	GSE9195	Breast cancer	Relapse Free Survival	77	0.25974	0.0548337	-	-1.02542	0.576392	-0.519592	0.59 [0.10 - 3.68]
FILIP1	GSE9195	Breast cancer	Relapse Free Survival	77	0.363636	0.137437	-	-0.806175	0.878373	-0.298504	0.74 [0.02 - 33.94]
FILIP1	GSE9195	Breast cancer	Relapse Free Survival	77	0.480519	0.0205579	0.273195	-1.41109	0.561963	0.55449	1.74 [0.27 - 11.34]
FILIP1	GSE9195	Breast cancer	Distant Metastasis Free Survival	77	0.480519	0.0229751	0.295281	-1.62124	0.239406	1.12598	3.08 [0.47 - 20.12]
FILIP1	GSE9195	Breast cancer	Distant Metastasis Free Survival	77	0.12987	0.255515	-	15.1982	0.720162	0.332604	1.39 [0.23 - 8.60]
FILIP1	GSE9195	Breast cancer	Distant Metastasis Free Survival	77	0.363636	0.0165769	0.234363	-1.50906	0.276952	-2.61905	0.07 [0.00 - 8.19]
FILIP1	GSE1378	Breast cancer	Relapse Free Survival	60	0.783333	0.0690701	-	0.75224	0.434014	0.205398	1.23 [0.73 - 2.05]
FILIP1	GSE1379	Breast cancer	Relapse Free Survival	60	0.883333	0.00692433	0.121991	1.19672	0.536485	0.286285	1.33 [0.54 - 3.30]
FILIP1	GSE1456-GPL97	Breast cancer	Overall Survival	159	0.201258	0.0474062	0.475819	-0.671898	0.437756	-0.333571	0.72 [0.31 - 1.66]
FILIP1	GSE1456-GPL97	Breast cancer	Relapse Free Survival	159	0.100629	0.00267305	0.0573791	-1.12891	0.0598876	-0.763862	0.47 [0.21 - 1.03]
FILIP1	GSE1456-GPL97	Breast cancer	Disease Specific Survival	159	0.201258	0.0202759	0.270549	-0.87893	0.11225	-0.740303	0.48 [0.19 - 1.19]
FILIP1	GSE3494-GPL97	Breast cancer	Disease Specific Survival	236	0.508475	0.0720778	-	0.486787	0.374413	0.52099	1.68 [0.53 - 5.32]
FILIP1	GSE4922-GPL97	Breast cancer	Disease Free Survival	249	0.321285	0.111174	-	-0.345959	0.920782	-0.0529076	0.95 [0.33 - 2.69]
FILIP1	GSE17536	Colorectal cancer	Overall Survival	177	0.548023	0.0337559	0.38312	0.49717	0.283526	0.159089	1.17 [0.88 - 1.57]
FILIP1	GSE17536	Colorectal cancer	Disease Specific Survival	177	0.19209	0.00905194	0.149755	-0.760728	0.983289	0.0117999	1.01 [0.34 - 3.05]
FILIP1	GSE17536	Colorectal cancer	Disease Specific Survival	177	0.519774	0.0423556	0.443504	0.552566	0.286095	0.175314	1.19 [0.86 - 1.64]
FILIP1	GSE17536	Colorectal cancer	Overall Survival	177	0.124294	0.106535	-	-0.49005	0.460791	0.217618	1.24 [0.70 - 2.22]
FILIP1	GSE17536	Colorectal cancer	Disease Specific Survival	177	0.254237	0.115329	-	-0.444446	0.329896	0.289539	1.34 [0.75 - 2.39]
FILIP1	GSE17536	Colorectal cancer	Overall Survival	177	0.242938	0.0168838	0.237478	-0.589252	0.68706	-0.22736	0.80 [0.26 - 2.41]
FILIP1	GSE17536	Colorectal cancer	Disease Free Survival	145	0.855172	0.143545	-	0.587271	0.875118	0.155948	1.17 [0.17 - 8.17]
FILIP1	GSE17536	Colorectal cancer	Disease Free Survival	145	0.406897	0.055392	-	-0.629997	0.186041	-1.43575	0.24 [0.03 - 2.00]
FILIP1	GSE17536	Colorectal cancer	Disease Free Survival	145	0.42069	0.0117202	0.18182	0.94054	0.251121	0.313781	1.37 [0.80 - 2.34]
FILIP1	GSE14333	Colorectal cancer	Disease Free Survival	226	0.628319	0.0016265	0.0382094	0.883224	0.011879	0.342703	1.41 [1.08 - 1.84]
FILIP1	GSE14333	Colorectal cancer	Disease Free Survival	226	0.659292	0.00418471	0.08222	0.790528	0.574682	0.0742617	1.08 [0.83 - 1.40]
FILIP1	GSE14333	Colorectal cancer	Disease Free Survival	226	0.783186	0.14316	-	-0.627608	0.167543	-0.352084	0.70 [0.43 - 1.16]
FILIP1	GSE17537	Colorectal cancer	Overall Survival	55	0.781818	0.0039298	0.078211	1.24744	0.40086	0.292945	1.34 [0.68 - 2.65]
FILIP1	GSE17537	Colorectal cancer	Overall Survival	55	0.236364	0.0860237	-	1.20595	0.712422	-0.297221	0.74 [0.15 - 3.61]
FILIP1	GSE17537	Colorectal cancer	Overall Survival	55	0.836364	0.0950085	-	-1.55321	0.969725	0.0556546	1.06 [0.06 - 18.72]
FILIP1	GSE17537	Colorectal cancer	Disease Free Survival	55	0.654545	0.0751546	-	-1.04193	0.433634	-1.35075	0.26 [0.01 - 7.62]
FILIP1	GSE17537	Colorectal cancer	Disease Free Survival	55	0.4	0.00254851	0.0552005	1.94015	0.503124	0.259749	1.30 [0.61 - 2.77]
FILIP1	GSE17537	Colorectal cancer	Disease Free Survival	55	0.854545	0.201626	-	0.724235	0.671995	-0.394261	0.67 [0.11 - 4.18]
FILIP1	GSE17537	Colorectal cancer	Disease Specific Survival	49	0.653061	0.134308	-	-1.10429	0.946854	-0.118394	0.89 [0.03 - 28.87]
FILIP1	GSE17537	Colorectal cancer	Disease Specific Survival	49	0.428571	0.00901007	0.14923	2.24621	0.329556	0.420832	1.52 [0.65 - 3.55]
FILIP1	GSE17537	Colorectal cancer	Disease Specific Survival	49	0.857143	0.172489	-	0.884404	0.887336	-0.13854	0.87 [0.13 - 5.92]
FILIP1	GSE11595	Esophagus cancer	Overall Survival	34	0.294118	0.0639551	-	-0.81361	0.718816	-0.44952	0.64 [0.06 - 7.37]
FILIP1	GSE22138	Eye cancer	Distant Metastasis Free Survival	63	0.15873	0.00400435	0.0793901	-1.07217	0.0960228	-1.83039	0.16 [0.02 - 1.38]
FILIP1	GSE22138	Eye cancer	Distant Metastasis Free Survival	63	0.15873	0.00623829	0.112521	-1.03075	0.0208339	-5.9659	0.00 [0.00 - 0.40]
FILIP1	GSE22138	Eye cancer	Distant Metastasis Free Survival	63	0.698413	0.0308514	0.360952	-0.93547	0.5668	-6.7742	0.00 [0.00 - 13348519.00]
FILIP1	GSE2837	Head and neck cancer	Relapse Free Survival	28	0.642857	0.149919	-	-0.91729	0.847686	0.26368	1.30 [0.09 - 19.19]
FILIP1	GSE2837	Head and neck cancer	Relapse Free Survival	28	0.857143	0.202445	-	-1.25364	0.86687	0.0647118	1.07 [0.50 - 2.27]
FILIP1	GSE2837	Head and neck cancer	Relapse Free Survival	28	0.75	0.104878	-	-1.18542	0.489989	-0.601657	0.55 [0.10 - 3.02]
FILIP1	GSE13213	Lung cancer	Overall Survival	117	0.188034	0.0205494	0.273115	-0.718481	0.449614	-0.113582	0.89 [0.66 - 1.20]
FILIP1	GSE13213	Lung cancer	Overall Survival	117	0.34188	0.108021	-	-0.460278	0.39364	-0.0874553	0.92 [0.75 - 1.12]
FILIP1	GSE31210	Lung cancer	Relapse Free Survival	204	0.235294	0.0014403	0.0345516	-0.863492	0.0135168	-0.46548	0.63 [0.43 - 0.91]
FILIP1	GSE31210	Lung cancer	Relapse Free Survival	204	0.186275	9.01548e-08	5.82817e-06	-1.37438	3.05985e-07	-1.19087	0.30 [0.19 - 0.48]
FILIP1	GSE31210	Lung cancer	Relapse Free Survival	204	0.181373	0.000305001	0.0092676	-1.00168	0.00145608	-0.579748	0.56 [0.39 - 0.80]
FILIP1	GSE31210	Lung cancer	Overall Survival	204	0.397059	0.000545414	0.0152615	-1.28791	0.0353662	-0.53184	0.59 [0.36 - 0.96]
FILIP1	GSE31210	Lung cancer	Overall Survival	204	0.333333	6.36637e-06	0.000296564	-1.61886	2.49093e-05	-1.34839	0.26 [0.14 - 0.49]
FILIP1	GSE31210	Lung cancer	Overall Survival	204	0.289216	0.00245358	0.0535232	-1.05942	0.011631	-0.62195	0.54 [0.33 - 0.87]
FILIP1	GSE3141	Lung cancer	Overall Survival	111	0.153153	0.00339966	0.0696563	1.57444	0.215637	0.285883	1.33 [0.85 - 2.09]
FILIP1	GSE3141	Lung cancer	Overall Survival	111	0.792793	0.169946	-	0.4017	0.803401	0.034086	1.03 [0.79 - 1.35]
FILIP1	GSE3141	Lung cancer	Overall Survival	111	0.315315	0.0439182	0.453731	-0.545442	0.180738	-0.191198	0.83 [0.62 - 1.09]
FILIP1	GSE8894	Lung cancer	Relapse Free Survival	138	0.108696	0.0919713	-	-0.549328	0.525188	-0.0826934	0.92 [0.71 - 1.19]
FILIP1	GSE8894	Lung cancer	Relapse Free Survival	138	0.586957	0.00553875	0.102555	-0.712354	0.477141	-0.146432	0.86 [0.58 - 1.29]
FILIP1	GSE8894	Lung cancer	Relapse Free Survival	138	0.326087	0.0914019	-	-0.418237	0.461484	-0.0954008	0.91 [0.71 - 1.17]
FILIP1	GSE17710	Lung cancer	Relapse Free Survival	56	0.678571	0.0193237	0.261504	-0.970315	0.0474357	-0.553096	0.58 [0.33 - 0.99]
FILIP1	GSE17710	Lung cancer	Relapse Free Survival	56	0.107143	0.00414835	0.0816521	-1.24538	0.143135	-0.233011	0.79 [0.58 - 1.08]
FILIP1	GSE17710	Lung cancer	Overall Survival	56	0.678571	0.0237732	0.302353	-0.988467	0.0314642	-0.630994	0.53 [0.30 - 0.95]
FILIP1	GSE17710	Lung cancer	Relapse Free Survival	56	0.142857	0.097039	-	-0.660833	0.421434	-0.131763	0.88 [0.64 - 1.21]
FILIP1	GSE17710	Lung cancer	Overall Survival	56	0.107143	0.000353059	0.0105139	-1.53971	0.0724485	-0.292835	0.75 [0.54 - 1.03]
FILIP1	GSE17710	Lung cancer	Overall Survival	56	0.142857	0.046514	0.470263	-0.799521	0.271572	-0.176297	0.84 [0.61 - 1.15]
FILIP1	GSE9891	Ovarian cancer	Overall Survival	278	0.496403	0.0589005	-	-0.35413	0.155718	-0.105004	0.90 [0.78 - 1.04]
FILIP1	GSE9891	Ovarian cancer	Overall Survival	278	0.100719	0.0919007	-	-0.478247	0.414988	-0.0964575	0.91 [0.72 - 1.15]
FILIP1	GSE9891	Ovarian cancer	Overall Survival	278	0.435252	0.0161976	0.230483	-0.452517	0.660546	-0.047591	0.95 [0.77 - 1.18]
FILIP1	GSE8841	Ovarian cancer	Overall Survival	81	0.703704	0.0763489	-	-1.27054	0.23019	-0.368063	0.69 [0.38 - 1.26]
FILIP1	GSE8841	Ovarian cancer	Overall Survival	81	0	1	-	0	1	0	1.00 [1.00 - 1.00]
FILIP1	GSE8841	Ovarian cancer	Overall Survival	81	0.703704	0.0369623	0.406498	1.03794	0.995407	0.00327168	1.00 [0.33 - 3.06]
FILIP1	GSE17260	Ovarian cancer	Progression Free Survival	110	0.627273	0.00192389	0.0438757	-0.76465	0.00713623	-0.254936	0.77 [0.64 - 0.93]
FILIP1	GSE17260	Ovarian cancer	Overall Survival	110	0.645455	0.00982767	0.15936	-0.900422	0.144081	-0.136809	0.87 [0.73 - 1.05]
FILIP1	GSE17260	Ovarian cancer	Progression Free Survival	110	0.172727	0.000223472	0.00707867	-1.01417	0.00830007	-0.253734	0.78 [0.64 - 0.94]
FILIP1	GSE17260	Ovarian cancer	Overall Survival	110	0.172727	0.000492165	0.0139802	-1.10653	0.0390897	-0.250635	0.78 [0.61 - 0.99]
FILIP1	GSE17260	Ovarian cancer	Overall Survival	110	0.172727	0.00602596	0.109531	-0.876603	0.115453	-0.186961	0.83 [0.66 - 1.05]
FILIP1	GSE17260	Ovarian cancer	Progression Free Survival	110	0.763636	0.000968391	0.0248074	-1.00513	0.063093	-0.132415	0.88 [0.76 - 1.01]
FILIP1	GSE19234	Skin cancer	Overall Survival	38	0.736842	0.176203	-	0.644998	0.596303	0.251091	1.29 [0.51 - 3.25]
FILIP1	GSE19234	Skin cancer	Overall Survival	38	0.763158	0.00585399	0.107087	-15.5859	0.103716	-0.785941	0.46 [0.18 - 1.17]
FILIP1	GSE19234	Skin cancer	Overall Survival	38	0.131579	0.00834821	0.140816	-1.44783	0.0508459	-0.635125	0.53 [0.28 - 1.00]
HAND1	GSE5287	Bladder cancer	Overall Survival	30	0.7	0.12959	-	0.641827	0.736091	0.188979	1.21 [0.40 - 3.63]
HAND1	GSE13507	Bladder cancer	Overall Survival	165	0.527273	0.116123	-	-0.390879	0.281733	-0.272176	0.76 [0.46 - 1.25]
HAND1	GSE13507	Bladder cancer	Disease Specific Survival	165	0.139394	0.140637	-	-0.619888	0.568524	-0.187933	0.83 [0.43 - 1.58]
HAND1	GSE12417-GPL96	Blood cancer	Overall Survival	163	0.104294	0.0199876	0.267829	-0.682762	0.0875579	-1.34	0.26 [0.06 - 1.22]
HAND1	GSE12417-GPL570	Blood cancer	Overall Survival	79	0.759494	0.0162112	0.230623	0.740272	0.400975	0.714756	2.04 [0.39 - 10.83]
HAND1	GSE5122	Blood cancer	Overall Survival	58	0.103448	0.23856	-	0.553195	0.949086	0.0101816	1.01 [0.74 - 1.38]
HAND1	GSE8970	Blood cancer	Overall Survival	34	0.882353	0.0952856	-	-1.16424	0.457895	-0.361729	0.70 [0.27 - 1.81]
HAND1	GSE4475	Blood cancer	Overall Survival	158	0.227848	0.0743675	-	0.555079	0.0845208	0.931072	2.54 [0.88 - 7.31]
HAND1	E-TABM-346	Blood cancer	Overall Survival	53	0.113208	0.0274916	0.334008	-0.979997	0.355642	-0.32063	0.73 [0.37 - 1.43]
HAND1	E-TABM-346	Blood cancer	Event Free Survival	53	0.188679	0.0567007	-	-0.72944	0.364312	-0.291448	0.75 [0.40 - 1.40]
HAND1	GSE16131-GPL96	Blood cancer	Overall Survival	180	0.861111	0.168228	-	0.361309	0.372187	-0.140678	0.87 [0.64 - 1.18]
HAND1	GSE2658	Blood cancer	Disease Specific Survival	559	0.336315	0.120779	-	-0.334382	0.559403	-0.152692	0.86 [0.51 - 1.43]
HAND1	GSE4271-GPL96	Brain cancer	Overall Survival	77	0.168831	0.0903942	-	-0.544471	0.334027	-0.266444	0.77 [0.45 - 1.32]
HAND1	GSE7696	Brain cancer	Overall Survival	70	0.471429	0.0444221	0.456984	-0.529145	0.238997	-1.04931	0.35 [0.06 - 2.01]
HAND1	GSE4412-GPL96	Brain cancer	Overall Survival	74	0.148649	0.00628199	0.113133	-0.96764	0.0960552	-0.584379	0.56 [0.28 - 1.11]
HAND1	GSE16581	Brain cancer	Overall Survival	67	0.746269	0.237867	-	0.843607	0.701602	0.787302	2.20 [0.04 - 123.30]
HAND1	GSE19615	Breast cancer	Distant Metastasis Free Survival	115	0.565217	0.00484421	0.0923129	1.64342	0.303359	0.997508	2.71 [0.41 - 18.12]
HAND1	GSE12276	Breast cancer	Relapse Free Survival	204	0.377451	0.29166	-	0.152322	0.912268	0.0106605	1.01 [0.84 - 1.22]
HAND1	GSE6532-GPL570	Breast cancer	Relapse Free Survival	87	0.770115	0.0750258	-	-1.04083	0.74693	-0.264652	0.77 [0.15 - 3.83]
HAND1	GSE6532-GPL570	Breast cancer	Distant Metastasis Free Survival	87	0.770115	0.0750258	-	-1.04083	0.74693	-0.264652	0.77 [0.15 - 3.83]
HAND1	GSE9195	Breast cancer	Relapse Free Survival	77	0.194805	0.0550182	-	-1.04662	0.365999	-1.09434	0.33 [0.03 - 3.59]
HAND1	GSE9195	Breast cancer	Distant Metastasis Free Survival	77	0.454545	0.0228465	0.294131	-1.61781	0.131204	-2.01537	0.13 [0.01 - 1.83]
HAND1	GSE12093	Breast cancer	Distant Metastasis Free Survival	136	0.477941	0.109353	-	0.74624	0.618109	0.138808	1.15 [0.67 - 1.98]
HAND1	GSE11121	Breast cancer	Distant Metastasis Free Survival	200	0.895	0.0201989	0.269824	0.839602	0.609117	-0.109305	0.90 [0.59 - 1.36]
HAND1	GSE1378	Breast cancer	Relapse Free Survival	60	0.416667	0.0911511	-	-0.632178	0.441213	-0.38684	0.68 [0.25 - 1.82]
HAND1	GSE1379	Breast cancer	Relapse Free Survival	60	0.85	0.199659	-	0.58653	0.268365	0.544963	1.72 [0.66 - 4.53]
HAND1	GSE9893	Breast cancer	Overall Survival	155	0.167742	0.000125515	0.00427698	-1.07127	0.00161847	-0.17702	0.84 [0.75 - 0.94]
HAND1	GSE2034	Breast cancer	Distant Metastasis Free Survival	286	0.111888	0.013028	0.196627	-0.632338	0.07574	-0.231866	0.79 [0.61 - 1.02]
HAND1	GSE1456-GPL96	Breast cancer	Overall Survival	159	0.622642	0.0162177	0.23069	-0.882771	0.312062	-0.309765	0.73 [0.40 - 1.34]
HAND1	GSE1456-GPL96	Breast cancer	Relapse Free Survival	159	0.836478	0.0578541	-	0.659623	0.615125	0.178338	1.20 [0.60 - 2.40]
HAND1	GSE1456-GPL96	Breast cancer	Disease Specific Survival	159	0.622642	0.138651	-	-0.60682	0.993093	0.00354995	1.00 [0.45 - 2.24]
HAND1	GSE7378	Breast cancer	Disease Free Survival	54	0.722222	0.0551918	-	-15.5645	0.202444	-2.5446	0.08 [0.00 - 3.93]
HAND1	E-TABM-158	Breast cancer	Distant Metastasis Free Survival	117	0.641026	0.172003	-	0.536941	0.735229	0.284694	1.33 [0.26 - 6.92]
HAND1	E-TABM-158	Breast cancer	Overall Survival	117	0.307692	0.165165	-	0.503933	0.578743	0.3852	1.47 [0.38 - 5.73]
HAND1	E-TABM-158	Breast cancer	Relapse Free Survival	117	0.307692	0.165165	-	0.503933	0.578743	0.3852	1.47 [0.38 - 5.73]
HAND1	E-TABM-158	Breast cancer	Disease Specific Survival	117	0.307692	0.0627653	-	0.889354	0.629915	0.389099	1.48 [0.30 - 7.18]
HAND1	GSE3494-GPL96	Breast cancer	Disease Specific Survival	236	0.402542	0.109057	-	-0.429315	0.383693	-0.238881	0.79 [0.46 - 1.35]
HAND1	GSE4922-GPL96	Breast cancer	Disease Free Survival	249	0.13253	0.214014	-	-0.350013	0.793294	-0.0610073	0.94 [0.60 - 1.48]
HAND1	GSE2990	Breast cancer	Distant Metastasis Free Survival	125	0.608	0.0432239	0.449213	0.756045	0.500088	0.592289	1.81 [0.32 - 10.11]
HAND1	GSE2990	Breast cancer	Relapse Free Survival	125	0.88	0.194537	-	-0.629541	0.915643	0.0725624	1.08 [0.28 - 4.12]
HAND1	GSE2990	Breast cancer	Distant Metastasis Free Survival	54	0.333333	0.0334679	0.380965	15.5728	0.855339	-0.0416919	0.96 [0.61 - 1.50]
HAND1	GSE2990	Breast cancer	Relapse Free Survival	62	0.322581	0.0227778	0.293516	2.00446	0.808847	-0.0453924	0.96 [0.66 - 1.38]
HAND1	GSE7390	Breast cancer	Relapse Free Survival	198	0.151515	0.142589	-	0.487608	0.773727	0.023825	1.02 [0.87 - 1.20]
HAND1	GSE7390	Breast cancer	Distant Metastasis Free Survival	198	0.313131	0.141661	-	-0.383181	0.87825	0.0155248	1.02 [0.83 - 1.24]
HAND1	GSE7390	Breast cancer	Overall Survival	198	0.59596	0.116617	-	-0.452559	0.962734	0.00493294	1.00 [0.82 - 1.24]
HAND1	GSE12945	Colorectal cancer	Disease Free Survival	51	0.882353	0.031553	0.366399	1.73776	0.3737	0.801844	2.23 [0.38 - 13.05]
HAND1	GSE12945	Colorectal cancer	Overall Survival	62	0.83871	0.0230135	0.295623	1.30957	0.360716	0.643385	1.90 [0.48 - 7.56]
HAND1	GSE17536	Colorectal cancer	Disease Free Survival	145	0.351724	0.0201689	0.269541	-0.758243	0.162418	-1.18727	0.31 [0.06 - 1.61]
HAND1	GSE17536	Colorectal cancer	Disease Specific Survival	177	0.163842	0.250472	-	-0.376076	0.437527	0.244706	1.28 [0.69 - 2.37]
HAND1	GSE17536	Colorectal cancer	Overall Survival	177	0.79661	0.383319	-	-0.284542	0.497617	0.201253	1.22 [0.68 - 2.19]
HAND1	GSE14333	Colorectal cancer	Disease Free Survival	226	0.190265	0.0661289	-	0.927324	0.99724	0.000688503	1.00 [0.68 - 1.48]
HAND1	GSE17537	Colorectal cancer	Disease Specific Survival	49	0.265306	0.066071	-	-1.01779	0.322144	-1.76958	0.17 [0.01 - 5.66]
HAND1	GSE17537	Colorectal cancer	Overall Survival	55	0.109091	0.0106458	0.16923	-1.242	0.082343	-2.40929	0.09 [0.01 - 1.36]
HAND1	GSE17537	Colorectal cancer	Disease Free Survival	55	0.272727	0.0645321	-	-0.845892	0.341773	-1.31714	0.27 [0.02 - 4.05]
HAND1	GSE22138	Eye cancer	Distant Metastasis Free Survival	63	0.142857	0.000228833	0.00722596	-1.38483	0.0356924	-24.7802	0.00 [0.00 - 0.19]
HAND1	GSE2837	Head and neck cancer	Relapse Free Survival	28	0.178571	0.0757846	-	-1.05061	0.316787	-4.6291	0.01 [0.00 - 84.28]
HAND1	jacob-00182-CANDF	Lung cancer	Overall Survival	82	0.865854	0.00318196	0.0660501	1.13603	0.026749	0.659195	1.93 [1.08 - 3.46]
HAND1	jacob-00182-HLM	Lung cancer	Overall Survival	79	0.797468	0.349689	-	0.295103	0.954708	0.0227651	1.02 [0.47 - 2.24]
HAND1	jacob-00182-MSK	Lung cancer	Overall Survival	104	0.115385	0.00555154	0.10274	-1.22549	0.412547	-0.362581	0.70 [0.29 - 1.66]
HAND1	GSE31210	Lung cancer	Overall Survival	204	0.632353	0.00136804	0.0331064	-1.7277	0.109803	-0.261682	0.77 [0.56 - 1.06]
HAND1	GSE31210	Lung cancer	Relapse Free Survival	204	0.632353	0.00589287	0.107641	-0.873954	0.143131	-0.182618	0.83 [0.65 - 1.06]
HAND1	jacob-00182-UM	Lung cancer	Overall Survival	178	0.106742	0.0882312	-	-0.490033	0.206542	-0.297869	0.74 [0.47 - 1.18]
HAND1	GSE3141	Lung cancer	Overall Survival	111	0.144144	0.0605328	-	0.851218	0.419553	0.247089	1.28 [0.70 - 2.33]
HAND1	GSE14814	Lung cancer	Overall Survival	90	0.622222	0.186501	-	-0.468424	0.798345	-0.187678	0.83 [0.20 - 3.50]
HAND1	GSE14814	Lung cancer	Disease Specific Survival	90	0.466667	0.286455	-	0.405383	0.670171	0.355893	1.43 [0.28 - 7.34]
HAND1	GSE8894	Lung cancer	Relapse Free Survival	138	0.304348	0.0300584	0.354724	-0.531832	0.124451	0.522301	1.69 [0.87 - 3.28]
HAND1	GSE4573	Lung cancer	Overall Survival	129	0.124031	0.15848	-	-0.463539	0.385463	-0.222894	0.80 [0.48 - 1.32]
HAND1	GSE17710	Lung cancer	Overall Survival	56	0.678571	0.228177	-	-0.580091	0.754692	-0.192518	0.82 [0.25 - 2.76]
HAND1	GSE17710	Lung cancer	Relapse Free Survival	56	0.392857	0.256418	-	-0.381353	0.979716	0.0143875	1.01 [0.33 - 3.08]
HAND1	GSE9891	Ovarian cancer	Overall Survival	278	0.482014	0.0606358	-	-0.354415	0.450553	-0.312031	0.73 [0.33 - 1.65]
HAND1	DUKE-OC	Ovarian cancer	Overall Survival	133	0.766917	0.0070294	0.123417	0.69408	0.00851094	2.74868	15.62 [2.02 - 121.06]
HAND1	GSE8841	Ovarian cancer	Overall Survival	81	0.135802	0.082783	-	-0.99436	0.304596	-1.84481	0.16 [0.00 - 5.35]
HAND1	GSE26712	Ovarian cancer	Disease Free Survival	185	0.2	0.0652294	-	0.371556	0.858187	0.034701	1.04 [0.71 - 1.51]
HAND1	GSE26712	Ovarian cancer	Overall Survival	185	0.421622	0.131405	-	-0.265761	0.968952	0.00840785	1.01 [0.66 - 1.54]
HAND1	GSE17260	Ovarian cancer	Progression Free Survival	110	0.2	0.080895	-	0.54449	0.716267	0.0584017	1.06 [0.77 - 1.45]
HAND1	GSE17260	Ovarian cancer	Overall Survival	110	0.127273	0.250632	-	0.595024	0.740119	0.0723782	1.08 [0.70 - 1.65]
HAND1	GSE14764	Ovarian cancer	Overall Survival	80	0.3375	0.0302045	0.355877	-0.970219	0.709776	-0.100611	0.90 [0.53 - 1.54]
HAND1	GSE19234	Skin cancer	Overall Survival	38	0.657895	0.0604172	-	-0.984648	0.836038	0.111528	1.12 [0.39 - 3.21]
HAND1	GSE30929	Soft tissue cancer	Distant Recurrence Free Survival	140	0.45	0.0111114	0.174735	-0.733833	0.188384	-0.807428	0.45 [0.13 - 1.49]
ITPKB	GSE5287	Bladder cancer	Overall Survival	30	0.333333	0.256825	-	-0.479747	0.679439	-0.172118	0.84 [0.37 - 1.90]
ITPKB	GSE13507	Bladder cancer	Overall Survival	165	0.775758	0.155103	-	-0.452077	0.550388	-0.118182	0.89 [0.60 - 1.31]
ITPKB	GSE13507	Bladder cancer	Disease Specific Survival	165	0.363636	0.260474	-	0.439436	0.66776	-0.129371	0.88 [0.49 - 1.59]
ITPKB	GSE12417-GPL96	Blood cancer	Overall Survival	163	0.625767	0.252559	-	0.232238	0.866804	-0.0446412	0.96 [0.57 - 1.61]
ITPKB	GSE12417-GPL97	Blood cancer	Overall Survival	163	0.276074	0.113124	-	-0.337196	0.864837	0.128563	1.14 [0.26 - 5.00]
ITPKB	GSE12417-GPL97	Blood cancer	Overall Survival	163	0.349693	0.0509056	-	-0.391993	0.911245	-0.0324802	0.97 [0.55 - 1.71]
ITPKB	GSE12417-GPL97	Blood cancer	Overall Survival	163	0.269939	0.00747128	0.129348	-0.556244	0.104029	-1.43049	0.24 [0.04 - 1.34]
ITPKB	GSE12417-GPL570	Blood cancer	Overall Survival	79	0.164557	1.49721e-07	9.35533e-06	-1.63575	0.000198315	-3.31832	0.04 [0.01 - 0.21]
ITPKB	GSE12417-GPL570	Blood cancer	Overall Survival	79	0.683544	0.00101644	0.0258361	-1.16119	0.0371104	-0.531271	0.59 [0.36 - 0.97]
ITPKB	GSE12417-GPL570	Blood cancer	Overall Survival	79	0.810127	0.000627531	0.0171961	-2.07995	0.152317	-1.21381	0.30 [0.06 - 1.57]
ITPKB	GSE12417-GPL570	Blood cancer	Overall Survival	79	0.886076	0.189846	-	-0.674609	0.355099	-0.268603	0.76 [0.43 - 1.35]
ITPKB	GSE12417-GPL570	Blood cancer	Overall Survival	79	0.56962	0.232097	-	0.344652	0.911738	-0.0290726	0.97 [0.58 - 1.62]
ITPKB	GSE5122	Blood cancer	Overall Survival	58	0.534483	0.250429	-	0.320066	0.914059	-0.0154912	0.98 [0.74 - 1.30]
ITPKB	GSE8970	Blood cancer	Overall Survival	34	0.176471	0.118744	-	0.927599	0.559924	0.0995102	1.10 [0.79 - 1.54]
ITPKB	GSE4475	Blood cancer	Overall Survival	158	0.227848	0.000174597	0.0057096	-0.905493	0.00978184	-0.549514	0.58 [0.38 - 0.88]
ITPKB	E-TABM-346	Blood cancer	Event Free Survival	53	0.207547	0.0210104	0.277408	-0.86175	0.444723	-0.119866	0.89 [0.65 - 1.21]
ITPKB	E-TABM-346	Blood cancer	Overall Survival	53	0.150943	0.0383885	0.416555	-0.874994	0.592795	-0.0943112	0.91 [0.64 - 1.29]
ITPKB	GSE16131-GPL96	Blood cancer	Overall Survival	180	0.466667	0.004444	0.0862343	-0.591376	0.0440853	-0.490378	0.61 [0.38 - 0.99]
ITPKB	GSE16131-GPL97	Blood cancer	Overall Survival	180	0.888889	0.164292	-	-0.510495	0.963632	0.00536856	1.01 [0.80 - 1.27]
ITPKB	GSE16131-GPL97	Blood cancer	Overall Survival	180	0.444444	0.0701461	-	-0.380488	0.772238	-0.0361622	0.96 [0.76 - 1.23]
ITPKB	GSE16131-GPL97	Blood cancer	Overall Survival	180	0.405556	0.135277	-	-0.310918	0.916229	0.013295	1.01 [0.79 - 1.30]
ITPKB	GSE2658	Blood cancer	Disease Specific Survival	559	0.847943	0.0803024	-	-0.673826	0.835564	0.0241395	1.02 [0.82 - 1.29]
ITPKB	GSE2658	Blood cancer	Disease Specific Survival	559	0.257603	0.0349414	0.391892	-0.428415	0.144741	-0.199929	0.82 [0.63 - 1.07]
ITPKB	GSE2658	Blood cancer	Disease Specific Survival	559	0.821109	0.0915291	-	-0.497075	0.760838	0.0403163	1.04 [0.80 - 1.35]
ITPKB	GSE2658	Blood cancer	Disease Specific Survival	559	0.123435	0.0215485	0.28237	-0.638305	0.837078	-0.0259536	0.97 [0.76 - 1.25]
ITPKB	GSE2658	Blood cancer	Disease Specific Survival	559	0.72093	0.000373887	0.0110454	-1.08369	0.0288334	-0.246421	0.78 [0.63 - 0.97]
ITPKB	GSE4271-GPL96	Brain cancer	Overall Survival	77	0.116883	0.00352236	0.0716639	-1.09793	0.9993	0.000173209	1.00 [0.68 - 1.47]
ITPKB	GSE4271-GPL97	Brain cancer	Overall Survival	77	0.116883	0.0977711	-	0.712295	0.370162	0.148651	1.16 [0.84 - 1.61]
ITPKB	GSE4271-GPL97	Brain cancer	Overall Survival	77	0.12987	0.00139158	0.0335789	-1.1001	0.926412	0.0197651	1.02 [0.67 - 1.55]
ITPKB	GSE4271-GPL97	Brain cancer	Overall Survival	77	0.636364	0.0359276	0.399073	0.561655	0.0631518	0.409249	1.51 [0.98 - 2.32]
ITPKB	GSE7696	Brain cancer	Overall Survival	70	0.128571	0.0115377	0.179709	1.14284	0.112138	0.771073	2.16 [0.84 - 5.60]
ITPKB	GSE7696	Brain cancer	Overall Survival	70	0.714286	0.0970593	-	0.481154	0.889859	0.0360163	1.04 [0.62 - 1.73]
ITPKB	GSE7696	Brain cancer	Overall Survival	70	0.171429	0.242342	-	-0.40456	0.897507	0.113714	1.12 [0.20 - 6.32]
ITPKB	GSE7696	Brain cancer	Overall Survival	70	0.271429	0.00702821	0.123401	0.867153	0.0930384	0.198536	1.22 [0.97 - 1.54]
ITPKB	GSE7696	Brain cancer	Overall Survival	70	0.742857	0.0105039	0.167536	0.749551	0.0556406	0.340244	1.41 [0.99 - 1.99]
ITPKB	MGH-glioma	Brain cancer	Overall Survival	50	0.14	0.0466963	0.471404	1.37755	0.28427	0.110893	1.12 [0.91 - 1.37]
ITPKB	GSE4412-GPL96	Brain cancer	Overall Survival	74	0.351351	0.173597	-	-0.407804	0.774444	0.0595483	1.06 [0.71 - 1.59]
ITPKB	GSE4412-GPL97	Brain cancer	Overall Survival	74	0.351351	0.0190099	0.258483	-0.677117	0.347789	-0.209008	0.81 [0.52 - 1.26]
ITPKB	GSE4412-GPL97	Brain cancer	Overall Survival	74	0.135135	0.110198	-	0.743744	0.306538	0.197644	1.22 [0.83 - 1.78]
ITPKB	GSE4412-GPL97	Brain cancer	Overall Survival	74	0.878378	0.00748011	0.129465	0.965743	0.776827	0.0906248	1.09 [0.59 - 2.05]
ITPKB	GSE16581	Brain cancer	Overall Survival	67	0.835821	0.0284396	0.341761	1.36497	0.130739	1.31679	3.73 [0.68 - 20.59]
ITPKB	GSE16581	Brain cancer	Overall Survival	67	0.80597	0.11998	-	-15.387	0.598097	-0.243249	0.78 [0.32 - 1.94]
ITPKB	GSE16581	Brain cancer	Overall Survival	67	0.238806	0.0282174	0.339955	-1.38305	0.730726	-0.5781	0.56 [0.02 - 15.09]
ITPKB	GSE16581	Brain cancer	Overall Survival	67	0.41791	0.069009	-	-1.21643	0.833842	-0.527549	0.59 [0.00 - 81.57]
ITPKB	GSE16581	Brain cancer	Overall Survival	67	0.522388	0.114541	-	1.19672	0.809998	-0.110974	0.89 [0.36 - 2.21]
ITPKB	GSE19615	Breast cancer	Distant Metastasis Free Survival	115	0.643478	0.236513	-	0.624235	0.65025	0.257101	1.29 [0.43 - 3.93]
ITPKB	GSE19615	Breast cancer	Distant Metastasis Free Survival	115	0.643478	0.227974	-	-0.76527	0.937819	0.0396959	1.04 [0.38 - 2.82]
ITPKB	GSE19615	Breast cancer	Distant Metastasis Free Survival	115	0.269565	0.0177508	0.246162	15.552	0.284396	0.600954	1.82 [0.61 - 5.48]
ITPKB	GSE19615	Breast cancer	Distant Metastasis Free Survival	115	0.634783	0.283071	-	0.567877	0.957748	-0.0240386	0.98 [0.40 - 2.38]
ITPKB	GSE19615	Breast cancer	Distant Metastasis Free Survival	115	0.530435	0.158831	-	0.767352	0.461916	0.658725	1.93 [0.33 - 11.17]
ITPKB	GSE3143	Breast cancer	Overall Survival	158	0.177215	0.0195853	0.264006	-0.722571	0.734332	-0.137307	0.87 [0.39 - 1.93]
ITPKB	GSE7849	Breast cancer	Disease Free Survival	76	0.736842	0.0141099	0.208488	1.20322	0.179765	1.13614	3.11 [0.59 - 16.38]
ITPKB	GSE12276	Breast cancer	Relapse Free Survival	204	0.627451	0.0548018	-	0.281219	0.0498968	0.258388	1.29 [1.00 - 1.68]
ITPKB	GSE12276	Breast cancer	Relapse Free Survival	204	0.401961	0.0613404	-	-0.269566	0.693941	0.0413698	1.04 [0.85 - 1.28]
ITPKB	GSE12276	Breast cancer	Relapse Free Survival	204	0.112745	0.0454557	0.46359	-0.448799	0.997367	-0.000301873	1.00 [0.84 - 1.20]
ITPKB	GSE12276	Breast cancer	Relapse Free Survival	204	0.70098	0.0384421	0.416929	-0.317896	0.38383	-0.0630109	0.94 [0.81 - 1.08]
ITPKB	GSE12276	Breast cancer	Relapse Free Survival	204	0.215686	0.120819	-	-0.263444	0.713269	-0.0354224	0.97 [0.80 - 1.17]
ITPKB	GSE6532-GPL570	Breast cancer	Distant Metastasis Free Survival	87	0.114943	0.0988421	-	-0.743247	0.292493	-0.313316	0.73 [0.41 - 1.31]
ITPKB	GSE6532-GPL570	Breast cancer	Relapse Free Survival	87	0.850575	0.0510723	-	-1.75564	0.652576	-0.338953	0.71 [0.16 - 3.12]
ITPKB	GSE6532-GPL570	Breast cancer	Relapse Free Survival	87	0.390805	0.00280649	0.0596877	-1.10229	0.0324347	-1.56158	0.21 [0.05 - 0.88]
ITPKB	GSE6532-GPL570	Breast cancer	Distant Metastasis Free Survival	87	0.850575	0.0510723	-	-1.75564	0.652576	-0.338953	0.71 [0.16 - 3.12]
ITPKB	GSE6532-GPL570	Breast cancer	Distant Metastasis Free Survival	87	0.390805	0.00280649	0.0596877	-1.10229	0.0324347	-1.56158	0.21 [0.05 - 0.88]
ITPKB	GSE6532-GPL570	Breast cancer	Relapse Free Survival	87	0.83908	0.0317756	0.368114	-1.89256	0.188276	-1.20556	0.30 [0.05 - 1.80]
ITPKB	GSE6532-GPL570	Breast cancer	Distant Metastasis Free Survival	87	0.83908	0.0317756	0.368114	-1.89256	0.188276	-1.20556	0.30 [0.05 - 1.80]
ITPKB	GSE6532-GPL570	Breast cancer	Relapse Free Survival	87	0.114943	0.0988421	-	-0.743247	0.292493	-0.313316	0.73 [0.41 - 1.31]
ITPKB	GSE6532-GPL570	Breast cancer	Relapse Free Survival	87	0.758621	0.00770357	0.132423	-2.22712	0.0539292	-0.562551	0.57 [0.32 - 1.01]
ITPKB	GSE6532-GPL570	Breast cancer	Distant Metastasis Free Survival	87	0.758621	0.00770357	0.132423	-2.22712	0.0539292	-0.562551	0.57 [0.32 - 1.01]
ITPKB	GSE9195	Breast cancer	Relapse Free Survival	77	0.363636	0.0765092	-	1.27446	0.183797	0.538438	1.71 [0.77 - 3.79]
ITPKB	GSE9195	Breast cancer	Relapse Free Survival	77	0.623377	0.00728296	0.126833	1.47975	0.0799486	2.43066	11.37 [0.75 - 172.69]
ITPKB	GSE9195	Breast cancer	Relapse Free Survival	77	0.38961	0.00182591	0.042031	15.9467	0.0294418	1.15442	3.17 [1.12 - 8.97]
ITPKB	GSE9195	Breast cancer	Relapse Free Survival	77	0.792208	0.232595	-	-1.17405	0.871123	-0.226218	0.80 [0.05 - 12.27]
ITPKB	GSE9195	Breast cancer	Distant Metastasis Free Survival	77	0.376623	0.0512991	-	1.80187	0.0760098	0.827459	2.29 [0.92 - 5.71]
ITPKB	GSE9195	Breast cancer	Distant Metastasis Free Survival	77	0.623377	0.0158389	0.226783	1.51879	0.191859	2.0643	7.88 [0.35 - 174.94]
ITPKB	GSE9195	Breast cancer	Distant Metastasis Free Survival	77	0.38961	0.00698834	0.122861	15.9244	0.0103918	1.55757	4.75 [1.44 - 15.63]
ITPKB	GSE9195	Breast cancer	Distant Metastasis Free Survival	77	0.519481	0.157104	-	0.941859	0.956502	0.0858003	1.09 [0.05 - 23.78]
ITPKB	GSE9195	Breast cancer	Relapse Free Survival	77	0.220779	0.041931	0.440689	15.4502	0.157532	0.822902	2.28 [0.73 - 7.13]
ITPKB	GSE9195	Breast cancer	Distant Metastasis Free Survival	77	0.896104	0.0176801	0.245459	1.50438	0.185654	0.899933	2.46 [0.65 - 9.32]
ITPKB	GSE12093	Breast cancer	Distant Metastasis Free Survival	136	0.352941	0.0399344	0.427231	-0.898577	0.0129753	-0.698256	0.50 [0.29 - 0.86]
ITPKB	GSE11121	Breast cancer	Distant Metastasis Free Survival	200	0.87	0.0073995	0.128392	0.874169	0.969413	-0.0149154	0.99 [0.46 - 2.11]
ITPKB	GSE1378	Breast cancer	Relapse Free Survival	60	0.216667	0.129103	-	0.803663	0.562737	0.180815	1.20 [0.65 - 2.21]
ITPKB	GSE1378	Breast cancer	Relapse Free Survival	60	0.866667	0.247461	-	-0.82695	0.645748	-0.274764	0.76 [0.24 - 2.45]
ITPKB	GSE1379	Breast cancer	Relapse Free Survival	60	0.816667	0.013145	0.197926	-2.11192	0.0278717	-1.7777	0.17 [0.03 - 0.82]
ITPKB	GSE1379	Breast cancer	Relapse Free Survival	60	0.216667	0.361531	-	0.449455	0.390423	0.257451	1.29 [0.72 - 2.33]
ITPKB	GSE9893	Breast cancer	Overall Survival	155	0.580645	0.000140682	0.00472697	1.06383	0.000403804	0.537026	1.71 [1.27 - 2.30]
ITPKB	GSE2034	Breast cancer	Distant Metastasis Free Survival	286	0.15035	0.0188104	0.256554	-0.55573	0.431538	-0.165527	0.85 [0.56 - 1.28]
ITPKB	GSE1456-GPL96	Breast cancer	Relapse Free Survival	159	0.735849	0.162588	-	0.459171	0.734795	0.129811	1.14 [0.54 - 2.41]
ITPKB	GSE1456-GPL96	Breast cancer	Disease Specific Survival	159	0.735849	0.0183256	0.251828	0.854806	0.468202	0.307493	1.36 [0.59 - 3.12]
ITPKB	GSE1456-GPL96	Breast cancer	Overall Survival	159	0.735849	0.0887982	-	0.549006	0.591926	0.197147	1.22 [0.59 - 2.50]
ITPKB	GSE1456-GPL97	Breast cancer	Overall Survival	159	0.836478	0.0723051	-	0.64551	0.524711	0.169455	1.18 [0.70 - 2.00]
ITPKB	GSE1456-GPL97	Breast cancer	Disease Specific Survival	159	0.125786	0.112106	-	-0.713393	0.371783	-0.237814	0.79 [0.47 - 1.33]
ITPKB	GSE1456-GPL97	Breast cancer	Relapse Free Survival	159	0.698113	0.00088904	0.0230871	1.01036	0.161682	0.355004	1.43 [0.87 - 2.34]
ITPKB	GSE1456-GPL97	Breast cancer	Disease Specific Survival	159	0.698113	0.0180827	0.249442	0.852703	0.348367	0.284244	1.33 [0.73 - 2.41]
ITPKB	GSE1456-GPL97	Breast cancer	Overall Survival	159	0.371069	0.0286475	0.343445	0.806815	0.743672	0.112056	1.12 [0.57 - 2.19]
ITPKB	GSE1456-GPL97	Breast cancer	Relapse Free Survival	159	0.383648	0.0516739	-	0.696753	0.667498	0.15035	1.16 [0.59 - 2.31]
ITPKB	GSE1456-GPL97	Breast cancer	Disease Specific Survival	159	0.383648	0.0704102	-	0.766421	0.745778	0.130854	1.14 [0.52 - 2.51]
ITPKB	GSE1456-GPL97	Breast cancer	Overall Survival	159	0.779874	0.0333134	0.379806	-1.07058	0.541665	-0.143605	0.87 [0.55 - 1.37]
ITPKB	GSE1456-GPL97	Breast cancer	Relapse Free Survival	159	0.232704	0.0173414	0.242082	-0.759665	0.0460835	-0.469629	0.63 [0.39 - 0.99]
ITPKB	GSE7378	Breast cancer	Disease Free Survival	54	0.703704	0.128813	-	-1.52479	0.91937	-0.0692145	0.93 [0.24 - 3.56]
ITPKB	E-TABM-158	Breast cancer	Disease Specific Survival	117	0.888889	0.031906	0.369116	-15.2532	0.189408	-0.389338	0.68 [0.38 - 1.21]
ITPKB	E-TABM-158	Breast cancer	Relapse Free Survival	117	0.888889	0.0108124	0.171208	-15.2654	0.104508	-0.411036	0.66 [0.40 - 1.09]
ITPKB	E-TABM-158	Breast cancer	Distant Metastasis Free Survival	117	0.102564	0.0218613	0.285231	-1.10384	0.547301	-0.170765	0.84 [0.48 - 1.47]
ITPKB	E-TABM-158	Breast cancer	Overall Survival	117	0.888889	0.0108124	0.171208	-15.2654	0.104508	-0.411036	0.66 [0.40 - 1.09]
ITPKB	GSE3494-GPL96	Breast cancer	Disease Specific Survival	236	0.25	0.0555433	-	-0.543893	0.939455	-0.02876	0.97 [0.46 - 2.04]
ITPKB	GSE3494-GPL97	Breast cancer	Disease Specific Survival	236	0.177966	0.00626506	0.112896	-0.806264	0.274727	-0.407036	0.67 [0.32 - 1.38]
ITPKB	GSE3494-GPL97	Breast cancer	Disease Specific Survival	236	0.101695	0.0725732	-	-0.644582	0.266604	-0.263644	0.77 [0.48 - 1.22]
ITPKB	GSE3494-GPL97	Breast cancer	Disease Specific Survival	236	0.525424	0.16075	-	-0.389872	0.894321	-0.0347065	0.97 [0.58 - 1.61]
ITPKB	GSE4922-GPL96	Breast cancer	Disease Free Survival	249	0.13253	0.02202	0.286677	-0.624133	0.715954	-0.111249	0.89 [0.49 - 1.63]
ITPKB	GSE4922-GPL97	Breast cancer	Disease Free Survival	249	0.791165	0.141583	-	0.353252	0.718106	0.0800828	1.08 [0.70 - 1.67]
ITPKB	GSE4922-GPL97	Breast cancer	Disease Free Survival	249	0.164659	0.00534178	0.0996877	-0.696747	0.204062	-0.37504	0.69 [0.39 - 1.23]
ITPKB	GSE4922-GPL97	Breast cancer	Disease Free Survival	249	0.116466	0.284335	-	-0.32142	0.973716	-0.00612286	0.99 [0.69 - 1.43]
ITPKB	GSE2990	Breast cancer	Relapse Free Survival	62	0.209677	0.0012846	0.0314184	-1.41087	0.254815	-0.231232	0.79 [0.53 - 1.18]
ITPKB	GSE2990	Breast cancer	Distant Metastasis Free Survival	125	0.776	0.0222386	0.28866	0.860149	0.140125	0.554954	1.74 [0.83 - 3.64]
ITPKB	GSE2990	Breast cancer	Relapse Free Survival	125	0.8	0.326339	-	0.325677	0.731852	0.118009	1.13 [0.57 - 2.21]
ITPKB	GSE2990	Breast cancer	Distant Metastasis Free Survival	54	0.222222	0.0497783	0.490292	-1.10131	0.45215	-0.183578	0.83 [0.52 - 1.34]
ITPKB	GSE7390	Breast cancer	Distant Metastasis Free Survival	198	0.10101	0.0129847	0.196146	2.09876	0.149401	0.232692	1.26 [0.92 - 1.73]
ITPKB	GSE7390	Breast cancer	Overall Survival	198	0.10101	0.0227131	0.292936	1.96678	0.247846	0.197341	1.22 [0.87 - 1.70]
ITPKB	GSE7390	Breast cancer	Relapse Free Survival	198	0.10101	0.00417614	0.0820862	1.53825	0.289277	0.134708	1.14 [0.89 - 1.47]
ITPKB	GSE12945	Colorectal cancer	Disease Free Survival	51	0.235294	0.207391	-	15.449	0.988322	-0.017706	0.98 [0.09 - 10.52]
ITPKB	GSE12945	Colorectal cancer	Overall Survival	62	0.225806	0.043212	0.449135	-1.12576	0.312802	-0.951207	0.39 [0.06 - 2.45]
ITPKB	GSE17536	Colorectal cancer	Disease Free Survival	145	0.489655	0.0322063	0.371416	-0.720031	0.267451	-0.794721	0.45 [0.11 - 1.84]
ITPKB	GSE17536	Colorectal cancer	Disease Free Survival	145	0.82069	0.356717	-	0.354434	0.961838	-0.0465494	0.95 [0.14 - 6.43]
ITPKB	GSE17536	Colorectal cancer	Disease Free Survival	145	0.717241	0.0821287	-	-0.760464	0.527681	-0.616001	0.54 [0.08 - 3.65]
ITPKB	GSE17536	Colorectal cancer	Disease Specific Survival	177	0.768362	0.0138379	0.205537	0.680249	0.534919	0.437934	1.55 [0.39 - 6.18]
ITPKB	GSE17536	Colorectal cancer	Overall Survival	177	0.491525	0.0900143	-	0.401253	0.213064	0.334035	1.40 [0.83 - 2.36]
ITPKB	GSE17536	Colorectal cancer	Disease Free Survival	145	0.427586	0.0434358	0.450597	0.760481	0.823565	-0.134136	0.87 [0.27 - 2.84]
ITPKB	GSE17536	Colorectal cancer	Disease Free Survival	145	0.268966	0.00656142	0.117017	1.34378	0.263472	0.512945	1.67 [0.68 - 4.10]
ITPKB	GSE17536	Colorectal cancer	Overall Survival	177	0.508475	0.0308883	0.36124	-0.509004	0.137699	-0.731072	0.48 [0.18 - 1.26]
ITPKB	GSE17536	Colorectal cancer	Overall Survival	177	0.768362	0.0295414	0.350621	0.537631	0.456175	0.459394	1.58 [0.47 - 5.30]
ITPKB	GSE17536	Colorectal cancer	Disease Specific Survival	177	0.847458	0.0477412	0.47789	0.625205	0.0802249	0.519502	1.68 [0.94 - 3.01]
ITPKB	GSE17536	Colorectal cancer	Disease Specific Survival	177	0.683616	0.0722499	-	-0.565985	0.200122	-0.725578	0.48 [0.16 - 1.47]
ITPKB	GSE17536	Colorectal cancer	Overall Survival	177	0.734463	0.156827	-	-0.408615	0.601469	-0.350255	0.70 [0.19 - 2.62]
ITPKB	GSE17536	Colorectal cancer	Disease Specific Survival	177	0.672316	0.104183	-	-0.512426	0.244588	-0.890329	0.41 [0.09 - 1.84]
ITPKB	GSE17536	Colorectal cancer	Overall Survival	177	0.112994	0.0920242	-	-0.545856	0.389991	0.261224	1.30 [0.72 - 2.36]
ITPKB	GSE17536	Colorectal cancer	Disease Specific Survival	177	0.282486	0.0105228	0.167762	0.94633	0.0885867	0.479687	1.62 [0.93 - 2.81]
ITPKB	GSE14333	Colorectal cancer	Disease Free Survival	226	0.393805	0.0234384	0.299399	0.701832	0.427803	0.208714	1.23 [0.74 - 2.06]
ITPKB	GSE14333	Colorectal cancer	Disease Free Survival	226	0.818584	0.0983457	-	-0.838841	0.198102	-0.232451	0.79 [0.56 - 1.13]
ITPKB	GSE14333	Colorectal cancer	Disease Free Survival	226	0.59292	0.251065	-	0.324236	0.782936	0.04598	1.05 [0.75 - 1.45]
ITPKB	GSE14333	Colorectal cancer	Disease Free Survival	226	0.168142	0.0357208	0.397576	1.18122	0.393058	0.126808	1.14 [0.85 - 1.52]
ITPKB	GSE14333	Colorectal cancer	Disease Free Survival	226	0.146018	0.080849	-	-0.588488	0.783565	-0.0415731	0.96 [0.71 - 1.29]
ITPKB	GSE17537	Colorectal cancer	Disease Free Survival	55	0.145455	0.0157447	0.225805	-1.27127	0.494517	-0.592843	0.55 [0.10 - 3.03]
ITPKB	GSE17537	Colorectal cancer	Disease Free Survival	55	0.745455	0.278932	-	0.523166	0.651031	-0.533215	0.59 [0.06 - 5.91]
ITPKB	GSE17537	Colorectal cancer	Disease Free Survival	55	0.818182	0.0262311	0.323507	1.13386	0.464921	1.73616	5.68 [0.05 - 597.48]
ITPKB	GSE17537	Colorectal cancer	Disease Free Survival	55	0.2	0.0787387	-	1.62432	0.783648	0.383845	1.47 [0.09 - 22.73]
ITPKB	GSE17537	Colorectal cancer	Disease Free Survival	55	0.654545	0.0383923	0.416581	1.0138	0.209395	1.04517	2.84 [0.56 - 14.54]
ITPKB	GSE17537	Colorectal cancer	Disease Specific Survival	49	0.122449	0.00360909	0.0730726	-1.70046	0.629766	-0.593262	0.55 [0.05 - 6.17]
ITPKB	GSE17537	Colorectal cancer	Disease Specific Survival	49	0.755102	0.0900097	-	0.963673	0.848283	-0.248606	0.78 [0.06 - 9.96]
ITPKB	GSE17537	Colorectal cancer	Disease Specific Survival	49	0.632653	0.191874	-	0.739764	0.763714	0.490569	1.63 [0.07 - 40.01]
ITPKB	GSE17537	Colorectal cancer	Disease Specific Survival	49	0.591837	0.0667322	-	1.03053	0.335314	0.990539	2.69 [0.36 - 20.20]
ITPKB	GSE17537	Colorectal cancer	Disease Specific Survival	49	0.469388	0.142569	-	-0.872966	0.613384	-1.45993	0.23 [0.00 - 66.92]
ITPKB	GSE17537	Colorectal cancer	Overall Survival	55	0.290909	0.250499	-	0.632454	0.985161	0.0189561	1.02 [0.14 - 7.51]
ITPKB	GSE17537	Colorectal cancer	Overall Survival	55	0.418182	0.128825	-	-0.672119	0.458631	-1.67634	0.19 [0.00 - 15.75]
ITPKB	GSE17537	Colorectal cancer	Overall Survival	55	0.2	0.136904	-	1.06009	0.797619	0.335039	1.40 [0.11 - 18.10]
ITPKB	GSE17537	Colorectal cancer	Overall Survival	55	0.145455	0.00233114	0.0513383	-1.40223	0.886082	-0.110516	0.90 [0.20 - 4.06]
ITPKB	GSE17537	Colorectal cancer	Overall Survival	55	0.345455	0.0213541	0.280584	1.3411	0.104151	1.25071	3.49 [0.77 - 15.79]
ITPKB	GSE11595	Esophagus cancer	Overall Survival	34	0.352941	0.048114	0.480183	0.98981	0.218945	1.03718	2.82 [0.54 - 14.74]
ITPKB	GSE22138	Eye cancer	Distant Metastasis Free Survival	63	0.730159	0.0674552	-	-0.757683	0.191418	-0.216973	0.80 [0.58 - 1.11]
ITPKB	GSE22138	Eye cancer	Distant Metastasis Free Survival	63	0.730159	0.265286	-	0.394936	0.905451	0.030076	1.03 [0.63 - 1.69]
ITPKB	GSE22138	Eye cancer	Distant Metastasis Free Survival	63	0.365079	0.0241971	0.306069	-0.751308	0.118101	-0.229186	0.80 [0.60 - 1.06]
ITPKB	GSE22138	Eye cancer	Distant Metastasis Free Survival	63	0.111111	5.72004e-06	0.00026904	-1.83209	0.385625	-4.33761	0.01 [0.00 - 235.51]
ITPKB	GSE22138	Eye cancer	Distant Metastasis Free Survival	63	0.619048	0.0904636	-	-0.609269	0.987376	0.00241714	1.00 [0.74 - 1.35]
ITPKB	GSE2837	Head and neck cancer	Relapse Free Survival	28	0.785714	0.202877	-	-0.943151	0.581866	0.617656	1.85 [0.21 - 16.71]
ITPKB	GSE2837	Head and neck cancer	Relapse Free Survival	28	0.214286	0.0799756	-	-0.998385	0.427343	-3.91396	0.02 [0.00 - 314.44]
ITPKB	GSE2837	Head and neck cancer	Relapse Free Survival	28	0.571429	0.123424	-	-0.924564	0.307922	-0.814689	0.44 [0.09 - 2.12]
ITPKB	GSE2837	Head and neck cancer	Relapse Free Survival	28	0.535714	0.131953	-	-0.893374	0.460767	-1.19337	0.30 [0.01 - 7.23]
ITPKB	GSE2837	Head and neck cancer	Relapse Free Survival	28	0.607143	0.03983	0.426517	-1.32371	0.265177	-3.48417	0.03 [0.00 - 14.08]
ITPKB	GSE2837	Head and neck cancer	Relapse Free Survival	28	0.678571	0.164158	-	-0.889515	0.836139	-0.619906	0.54 [0.00 - 191.42]
ITPKB	jacob-00182-CANDF	Lung cancer	Overall Survival	82	0.52439	0.00727695	0.126753	-0.935185	0.129473	-0.595517	0.55 [0.26 - 1.19]
ITPKB	HARVARD-LC	Lung cancer	Overall Survival	84	0.142857	0.113772	-	-0.609316	0.201403	-0.49567	0.61 [0.28 - 1.30]
ITPKB	jacob-00182-HLM	Lung cancer	Overall Survival	79	0.518987	0.171347	-	-0.357633	0.941952	-0.019912	0.98 [0.57 - 1.68]
ITPKB	MICHIGAN-LC	Lung cancer	Overall Survival	86	0.639535	0.00907389	0.150031	-1.71575	0.0732812	-0.804099	0.45 [0.19 - 1.08]
ITPKB	jacob-00182-MSK	Lung cancer	Overall Survival	104	0.375	0.0120383	0.185472	-0.800789	0.162431	-0.749844	0.47 [0.16 - 1.35]
ITPKB	GSE13213	Lung cancer	Overall Survival	117	0.401709	0.0875644	-	-0.483813	0.223396	-0.301761	0.74 [0.45 - 1.20]
ITPKB	GSE31210	Lung cancer	Overall Survival	204	0.29902	0.000344099	0.0102837	-1.24116	0.00051361	-1.16006	0.31 [0.16 - 0.60]
ITPKB	GSE31210	Lung cancer	Overall Survival	204	0.671569	0.23853	-	-0.503702	0.748434	-0.065	0.94 [0.63 - 1.39]
ITPKB	GSE31210	Lung cancer	Overall Survival	204	0.107843	3.67487e-08	2.51636e-06	-1.84182	1.71044e-05	-1.82375	0.16 [0.07 - 0.37]
ITPKB	GSE31210	Lung cancer	Overall Survival	204	0.338235	0.0081328	0.138034	1.32329	0.0406763	0.638146	1.89 [1.03 - 3.49]
ITPKB	GSE31210	Lung cancer	Overall Survival	204	0.333333	7.30963e-06	0.000336244	-1.61545	0.00325526	-1.54338	0.21 [0.08 - 0.60]
ITPKB	GSE31210	Lung cancer	Relapse Free Survival	204	0.303922	2.21815e-05	0.000916715	-1.10143	3.00423e-05	-1.07135	0.34 [0.21 - 0.57]
ITPKB	GSE31210	Lung cancer	Relapse Free Survival	204	0.681373	0.11809	-	-0.506242	0.868715	-0.0250003	0.98 [0.73 - 1.31]
ITPKB	GSE31210	Lung cancer	Relapse Free Survival	204	0.323529	0.0216251	0.283073	0.758436	0.0458421	0.420997	1.52 [1.01 - 2.30]
ITPKB	GSE31210	Lung cancer	Relapse Free Survival	204	0.362745	2.72897e-05	0.00110408	-1.10694	0.00501948	-1.11094	0.33 [0.15 - 0.72]
ITPKB	GSE31210	Lung cancer	Relapse Free Survival	204	0.254902	2.56234e-11	2.55342e-09	-1.64934	8.15469e-09	-1.8062	0.16 [0.09 - 0.30]
ITPKB	jacob-00182-UM	Lung cancer	Overall Survival	178	0.61236	0.001259	0.0308961	-0.694021	0.00644828	-0.632814	0.53 [0.34 - 0.84]
ITPKB	GSE3141	Lung cancer	Overall Survival	111	0.747748	0.00822818	0.139269	-0.931238	0.135457	-0.340459	0.71 [0.46 - 1.11]
ITPKB	GSE3141	Lung cancer	Overall Survival	111	0.702703	0.00162431	0.0381669	-1.09243	0.0668397	-0.273581	0.76 [0.57 - 1.02]
ITPKB	GSE3141	Lung cancer	Overall Survival	111	0.315315	0.0313623	0.364924	-0.584169	0.712128	-0.0690328	0.93 [0.65 - 1.35]
ITPKB	GSE3141	Lung cancer	Overall Survival	111	0.162162	0.0407059	0.432475	-0.640918	0.14669	-0.245923	0.78 [0.56 - 1.09]
ITPKB	GSE3141	Lung cancer	Overall Survival	111	0.720721	0.209115	-	-0.393301	0.958505	-0.00878067	0.99 [0.71 - 1.38]
ITPKB	GSE14814	Lung cancer	Overall Survival	90	0.155556	0.0285939	0.343011	-0.819492	0.888202	-0.0415221	0.96 [0.54 - 1.71]
ITPKB	GSE14814	Lung cancer	Disease Specific Survival	90	0.155556	0.0170468	0.239123	-0.959027	0.947621	-0.0218948	0.98 [0.51 - 1.88]
ITPKB	GSE8894	Lung cancer	Relapse Free Survival	138	0.297101	0.0225137	0.291144	-0.567757	0.0582728	-0.235421	0.79 [0.62 - 1.01]
ITPKB	GSE8894	Lung cancer	Relapse Free Survival	138	0.34058	0.00603711	0.109688	-0.655006	0.363893	-0.148114	0.86 [0.63 - 1.19]
ITPKB	GSE8894	Lung cancer	Relapse Free Survival	138	0.731884	0.101895	-	-0.485219	0.369658	-0.821642	0.44 [0.07 - 2.65]
ITPKB	GSE8894	Lung cancer	Relapse Free Survival	138	0.775362	0.0846697	-	-0.548895	0.459632	-0.327103	0.72 [0.30 - 1.72]
ITPKB	GSE8894	Lung cancer	Relapse Free Survival	138	0.318841	0.0428554	0.446799	-0.489823	0.294874	-1.63863	0.19 [0.01 - 4.17]
ITPKB	GSE4573	Lung cancer	Overall Survival	129	0.744186	0.0307492	0.360154	-0.65855	0.337955	-0.21258	0.81 [0.52 - 1.25]
ITPKB	GSE17710	Lung cancer	Relapse Free Survival	56	0.125	0.0288315	0.344931	-0.907453	0.630886	-0.154927	0.86 [0.46 - 1.61]
ITPKB	GSE17710	Lung cancer	Overall Survival	56	0.642857	0.190894	-	0.481763	0.666167	0.160567	1.17 [0.57 - 2.44]
ITPKB	GSE17710	Lung cancer	Overall Survival	56	0.125	0.0259138	0.320827	-0.934856	0.402716	-0.271991	0.76 [0.40 - 1.44]
ITPKB	GSE17710	Lung cancer	Relapse Free Survival	56	0.517857	0.0465072	0.470221	-0.700376	0.514914	-0.239551	0.79 [0.38 - 1.62]
ITPKB	GSE17710	Lung cancer	Relapse Free Survival	56	0.642857	0.318517	-	0.357162	0.59366	0.209185	1.23 [0.57 - 2.66]
ITPKB	GSE17710	Lung cancer	Overall Survival	56	0.517857	0.0354986	0.395962	-0.782242	0.525827	-0.243647	0.78 [0.37 - 1.66]
ITPKB	GSE9891	Ovarian cancer	Overall Survival	278	0.884892	0.00125827	0.0308813	-1.36894	0.0313817	-0.431857	0.65 [0.44 - 0.96]
ITPKB	GSE9891	Ovarian cancer	Overall Survival	278	0.899281	0.0022716	0.0502664	-1.2202	0.135322	-0.219388	0.80 [0.60 - 1.07]
ITPKB	GSE9891	Ovarian cancer	Overall Survival	278	0.848921	0.0230704	0.296131	-0.682737	0.519104	-0.0750115	0.93 [0.74 - 1.17]
ITPKB	GSE9891	Ovarian cancer	Overall Survival	278	0.517986	0.0713217	-	-0.340028	0.357869	-0.301803	0.74 [0.39 - 1.41]
ITPKB	GSE9891	Ovarian cancer	Overall Survival	278	0.741007	0.0431764	0.448902	-0.469296	0.682138	-0.227648	0.80 [0.27 - 2.37]
ITPKB	DUKE-OC	Ovarian cancer	Overall Survival	133	0.112782	0.302701	-	0.4331	0.998476	-0.000214805	1.00 [0.80 - 1.25]
ITPKB	GSE8841	Ovarian cancer	Overall Survival	81	0.45679	0.123265	-	-0.82237	0.605784	-0.164016	0.85 [0.46 - 1.58]
ITPKB	GSE8841	Ovarian cancer	Overall Survival	81	0.259259	0.00735987	0.127862	-1.33692	0.113341	-0.659407	0.52 [0.23 - 1.17]
ITPKB	GSE8841	Ovarian cancer	Overall Survival	81	0.123457	0.270037	-	-0.704199	0.974803	-0.0153929	0.98 [0.38 - 2.56]
ITPKB	GSE8841	Ovarian cancer	Overall Survival	81	0.148148	0.164412	-	-0.794279	0.848449	0.0879481	1.09 [0.44 - 2.69]
ITPKB	GSE26712	Ovarian cancer	Overall Survival	185	0.854054	0.0125217	0.190958	-0.716572	0.744212	-0.0449943	0.96 [0.73 - 1.25]
ITPKB	GSE26712	Ovarian cancer	Disease Free Survival	185	0.854054	0.0247345	0.310737	-0.558046	0.975335	0.00390878	1.00 [0.78 - 1.29]
ITPKB	GSE17260	Ovarian cancer	Overall Survival	110	0.809091	0.177059	-	-0.55441	0.450414	-0.226923	0.80 [0.44 - 1.44]
ITPKB	GSE17260	Ovarian cancer	Progression Free Survival	110	0.854545	0.425396	-	-0.259078	0.999587	0.000123556	1.00 [0.63 - 1.60]
ITPKB	GSE14764	Ovarian cancer	Overall Survival	80	0.75	0.0385172	0.417452	0.910808	0.520465	0.202976	1.23 [0.66 - 2.28]
ITPKB	GSE16560	Prostate cancer	Overall Survival	281	0.106762	0.0742886	-	0.448363	0.675146	0.0416388	1.04 [0.86 - 1.27]
ITPKB	GSE19234	Skin cancer	Overall Survival	38	0.657895	0.011724	0.181863	1.17229	0.105748	0.454472	1.58 [0.91 - 2.73]
ITPKB	GSE19234	Skin cancer	Overall Survival	38	0.315789	0.0688974	-	-0.819942	0.696125	-0.176199	0.84 [0.35 - 2.03]
ITPKB	GSE19234	Skin cancer	Overall Survival	38	0.710526	0.0578008	-	0.877447	0.476719	0.478382	1.61 [0.43 - 6.03]
ITPKB	GSE19234	Skin cancer	Overall Survival	38	0.815789	5.1048e-08	3.42389e-06	2.58509	0.0492937	0.774983	2.17 [1.00 - 4.70]
ITPKB	GSE19234	Skin cancer	Overall Survival	38	0.368421	0.042583	0.445006	1.10047	0.0556593	1.45636	4.29 [0.97 - 19.07]
ITPKB	GSE30929	Soft tissue cancer	Distant Recurrence Free Survival	140	0.135714	0.000311531	0.00943868	-1.12522	0.000720243	-0.865788	0.42 [0.25 - 0.69]
MIR143HG	GSE12417-GPL97	Blood cancer	Overall Survival	163	0.134969	0.00481703	0.0919044	-0.740512	0.0859649	-1.4323	0.24 [0.05 - 1.22]
MIR143HG	GSE12417-GPL97	Blood cancer	Overall Survival	163	0.601227	0.0558581	-	0.377157	0.424257	0.530345	1.70 [0.46 - 6.24]
MIR143HG	GSE12417-GPL570	Blood cancer	Overall Survival	79	0.78481	0.0212989	0.280076	-0.972806	0.321477	-0.818307	0.44 [0.09 - 2.22]
MIR143HG	GSE12417-GPL570	Blood cancer	Overall Survival	79	0.101266	0.171174	-	0.797456	0.738315	-0.328067	0.72 [0.11 - 4.94]
MIR143HG	GSE12417-GPL570	Blood cancer	Overall Survival	79	0.113924	0.000685698	0.0185395	-1.25715	0.308805	-1.0443	0.35 [0.05 - 2.63]
MIR143HG	GSE16131-GPL97	Blood cancer	Overall Survival	180	0.644444	0.0604209	-	0.395704	0.288826	0.0735011	1.08 [0.94 - 1.23]
MIR143HG	GSE16131-GPL97	Blood cancer	Overall Survival	180	0.383333	0.0851992	-	-0.364002	0.650287	-0.0937969	0.91 [0.61 - 1.37]
MIR143HG	GSE2658	Blood cancer	Disease Specific Survival	559	0.203936	0.011649	0.180998	-0.570983	0.100584	-0.2559	0.77 [0.57 - 1.05]
MIR143HG	GSE2658	Blood cancer	Disease Specific Survival	559	0.132379	0.00545139	0.101287	1.48996	0.17535	0.183064	1.20 [0.92 - 1.56]
MIR143HG	GSE2658	Blood cancer	Disease Specific Survival	559	0.758497	0.0456109	0.464574	-0.526386	0.137605	-0.229863	0.79 [0.59 - 1.08]
MIR143HG	GSE4271-GPL97	Brain cancer	Overall Survival	77	0.103896	0.00187075	0.0428779	-1.17513	0.874742	-0.0265145	0.97 [0.70 - 1.35]
MIR143HG	GSE4271-GPL97	Brain cancer	Overall Survival	77	0.779221	0.054101	-	0.549883	0.347496	0.278364	1.32 [0.74 - 2.36]
MIR143HG	GSE7696	Brain cancer	Overall Survival	70	0.542857	0.0239126	0.303579	-0.614885	0.858481	0.0452741	1.05 [0.64 - 1.72]
MIR143HG	GSE7696	Brain cancer	Overall Survival	70	0.485714	0.0406585	0.432154	-0.546941	0.536252	-0.230522	0.79 [0.38 - 1.65]
MIR143HG	GSE7696	Brain cancer	Overall Survival	70	0.642857	0.0584953	-	0.514185	0.594371	0.330202	1.39 [0.41 - 4.69]
MIR143HG	GSE4412-GPL97	Brain cancer	Overall Survival	74	0.810811	0.00269038	0.0576804	0.997634	0.391456	0.266461	1.31 [0.71 - 2.40]
MIR143HG	GSE4412-GPL97	Brain cancer	Overall Survival	74	0.608108	0.000155612	0.00516328	1.07814	0.000410915	0.58648	1.80 [1.30 - 2.49]
MIR143HG	GSE16581	Brain cancer	Overall Survival	67	0.164179	0.00606381	0.110066	-1.67154	0.275714	-1.44119	0.24 [0.02 - 3.16]
MIR143HG	GSE16581	Brain cancer	Overall Survival	67	0.626866	0.0292669	0.348429	-2.01739	0.176667	-1.90355	0.15 [0.01 - 2.36]
MIR143HG	GSE16581	Brain cancer	Overall Survival	67	0.164179	0.0841136	-	-1.16224	0.397635	-1.02357	0.36 [0.03 - 3.85]
MIR143HG	GSE19615	Breast cancer	Distant Metastasis Free Survival	115	0.330435	0.028486	0.342138	1.94997	0.157897	0.378451	1.46 [0.86 - 2.47]
MIR143HG	GSE19615	Breast cancer	Distant Metastasis Free Survival	115	0.13913	0.119022	-	15.2566	0.855849	0.153507	1.17 [0.22 - 6.11]
MIR143HG	GSE19615	Breast cancer	Distant Metastasis Free Survival	115	0.391304	0.0404817	0.430957	1.43623	0.730074	0.156167	1.17 [0.48 - 2.84]
MIR143HG	GSE12276	Breast cancer	Relapse Free Survival	204	0.784314	0.0296425	0.351426	-0.36957	0.284721	-0.165712	0.85 [0.63 - 1.15]
MIR143HG	GSE12276	Breast cancer	Relapse Free Survival	204	0.367647	0.0160034	0.228484	-0.347937	0.293924	-0.0639691	0.94 [0.83 - 1.06]
MIR143HG	GSE12276	Breast cancer	Relapse Free Survival	204	0.269608	0.186673	-	-0.206463	0.440827	-0.0681935	0.93 [0.79 - 1.11]
MIR143HG	GSE6532-GPL570	Breast cancer	Distant Metastasis Free Survival	87	0.172414	0.00552448	0.102348	-1.07783	0.787603	0.0626997	1.06 [0.67 - 1.68]
MIR143HG	GSE6532-GPL570	Breast cancer	Relapse Free Survival	87	0.885057	0.117422	-	0.755328	0.440175	0.241044	1.27 [0.69 - 2.35]
MIR143HG	GSE6532-GPL570	Breast cancer	Distant Metastasis Free Survival	87	0.885057	0.117422	-	0.755328	0.440175	0.241044	1.27 [0.69 - 2.35]
MIR143HG	GSE6532-GPL570	Breast cancer	Relapse Free Survival	87	0.724138	0.226517	-	0.485839	0.497767	0.467895	1.60 [0.41 - 6.17]
MIR143HG	GSE6532-GPL570	Breast cancer	Distant Metastasis Free Survival	87	0.724138	0.226517	-	0.485839	0.497767	0.467895	1.60 [0.41 - 6.17]
MIR143HG	GSE6532-GPL570	Breast cancer	Relapse Free Survival	87	0.172414	0.00552448	0.102348	-1.07783	0.787603	0.0626997	1.06 [0.67 - 1.68]
MIR143HG	GSE9195	Breast cancer	Relapse Free Survival	77	0.194805	0.0742456	-	15.3555	0.569096	0.158797	1.17 [0.68 - 2.02]
MIR143HG	GSE9195	Breast cancer	Relapse Free Survival	77	0.844156	0.0982145	-	-15.3093	0.76493	-0.157518	0.85 [0.30 - 2.40]
MIR143HG	GSE9195	Breast cancer	Relapse Free Survival	77	0.662338	0.0866193	-	0.921235	0.640341	0.460796	1.59 [0.23 - 10.96]
MIR143HG	GSE9195	Breast cancer	Distant Metastasis Free Survival	77	0.350649	0.0826966	-	1.63948	0.553466	0.187574	1.21 [0.65 - 2.24]
MIR143HG	GSE9195	Breast cancer	Distant Metastasis Free Survival	77	0.727273	0.0441697	0.455357	-15.557	0.538779	-0.380706	0.68 [0.20 - 2.30]
MIR143HG	GSE9195	Breast cancer	Distant Metastasis Free Survival	77	0.753247	0.211292	-	0.787596	0.950054	-0.0745955	0.93 [0.09 - 9.58]
MIR143HG	GSE1378	Breast cancer	Relapse Free Survival	60	0.883333	0.0173835	0.242503	-15.3195	0.762237	0.0477188	1.05 [0.77 - 1.43]
MIR143HG	GSE1379	Breast cancer	Relapse Free Survival	60	0.366667	0.0574313	-	0.818021	0.0817325	0.619913	1.86 [0.92 - 3.74]
MIR143HG	GSE1456-GPL97	Breast cancer	Disease Specific Survival	159	0.54717	0.0116845	0.181407	-1.04629	0.382313	-0.313839	0.73 [0.36 - 1.48]
MIR143HG	GSE1456-GPL97	Breast cancer	Overall Survival	159	0.540881	0.125657	-	-0.502557	0.466945	-0.114181	0.89 [0.66 - 1.21]
MIR143HG	GSE1456-GPL97	Breast cancer	Relapse Free Survival	159	0.496855	0.00992487	0.160546	-0.845981	0.02544	-0.363526	0.70 [0.51 - 0.96]
MIR143HG	GSE1456-GPL97	Breast cancer	Disease Specific Survival	159	0.421384	0.0582892	-	-0.699821	0.2034	-0.239244	0.79 [0.54 - 1.14]
MIR143HG	GSE1456-GPL97	Breast cancer	Overall Survival	159	0.566038	0.0210006	0.277317	-0.796565	0.556067	-0.190066	0.83 [0.44 - 1.56]
MIR143HG	GSE1456-GPL97	Breast cancer	Relapse Free Survival	159	0.54717	0.000973365	0.0249144	-1.18026	0.180437	-0.395046	0.67 [0.38 - 1.20]
MIR143HG	GSE3494-GPL97	Breast cancer	Disease Specific Survival	236	0.75	0.141616	-	0.421164	0.831234	0.0777654	1.08 [0.53 - 2.21]
MIR143HG	GSE3494-GPL97	Breast cancer	Disease Specific Survival	236	0.300847	0.00804101	0.136842	-0.710678	0.1272	-0.247228	0.78 [0.57 - 1.07]
MIR143HG	GSE4922-GPL97	Breast cancer	Disease Free Survival	249	0.305221	0.0132528	0.19912	-0.538474	0.156137	-0.184853	0.83 [0.64 - 1.07]
MIR143HG	GSE4922-GPL97	Breast cancer	Disease Free Survival	249	0.899598	0.0290983	0.347076	-1.06514	0.41506	-0.236473	0.79 [0.45 - 1.39]
MIR143HG	GSE17536	Colorectal cancer	Disease Specific Survival	177	0.310734	0.0106298	0.169039	0.901666	0.0231418	0.361527	1.44 [1.05 - 1.96]
MIR143HG	GSE17536	Colorectal cancer	Disease Specific Survival	177	0.813559	0.00360133	0.072947	0.821316	0.00646127	0.289436	1.34 [1.08 - 1.64]
MIR143HG	GSE17536	Colorectal cancer	Overall Survival	177	0.107345	0.150141	-	0.655792	0.328954	0.18139	1.20 [0.83 - 1.73]
MIR143HG	GSE17536	Colorectal cancer	Disease Specific Survival	177	0.135593	0.0428541	0.44679	1.14098	0.0719038	0.307956	1.36 [0.97 - 1.90]
MIR143HG	GSE17536	Colorectal cancer	Overall Survival	177	0.305085	0.0707539	-	0.506599	0.109028	0.270528	1.31 [0.94 - 1.82]
MIR143HG	GSE17536	Colorectal cancer	Overall Survival	177	0.813559	0.00986625	0.159832	0.660326	0.035132	0.231859	1.26 [1.02 - 1.56]
MIR143HG	GSE17536	Colorectal cancer	Disease Free Survival	145	0.165517	0.157883	-	0.830118	0.723699	-0.163544	0.85 [0.34 - 2.10]
MIR143HG	GSE17536	Colorectal cancer	Disease Free Survival	145	0.77931	0.0696036	-	-0.851864	0.66241	-0.252138	0.78 [0.25 - 2.41]
MIR143HG	GSE17536	Colorectal cancer	Disease Free Survival	145	0.682759	0.00650328	0.116213	0.881452	0.496142	0.246082	1.28 [0.63 - 2.60]
MIR143HG	GSE14333	Colorectal cancer	Disease Free Survival	226	0.460177	0.00288194	0.0609816	0.93037	0.0408022	0.164309	1.18 [1.01 - 1.38]
MIR143HG	GSE14333	Colorectal cancer	Disease Free Survival	226	0.513274	0.00705694	0.12379	0.784979	0.10168	0.183244	1.20 [0.96 - 1.50]
MIR143HG	GSE14333	Colorectal cancer	Disease Free Survival	226	0.234513	0.00107526	0.0270829	1.72683	0.188912	0.292219	1.34 [0.87 - 2.07]
MIR143HG	GSE17537	Colorectal cancer	Disease Free Survival	55	0.781818	0.0109396	0.172713	-15.5066	0.0487611	-2.26751	0.10 [0.01 - 0.99]
MIR143HG	GSE17537	Colorectal cancer	Disease Free Survival	55	0.236364	0.00442777	0.0859848	-1.37477	0.11053	-1.39489	0.25 [0.04 - 1.37]
MIR143HG	GSE17537	Colorectal cancer	Disease Free Survival	55	0.127273	9.70834e-06	0.000434972	-1.95378	0.0263215	-2.60506	0.07 [0.01 - 0.74]
MIR143HG	GSE17537	Colorectal cancer	Disease Specific Survival	49	0.510204	0.152986	-	-0.851817	0.762236	-0.358267	0.70 [0.07 - 7.12]
MIR143HG	GSE17537	Colorectal cancer	Disease Specific Survival	49	0.183673	0.0338533	0.383847	-1.18267	0.424561	-0.745451	0.47 [0.08 - 2.96]
MIR143HG	GSE17537	Colorectal cancer	Disease Specific Survival	49	0.102041	4.81719e-06	0.000230068	-2.30269	0.145059	-2.03795	0.13 [0.01 - 2.02]
MIR143HG	GSE17537	Colorectal cancer	Overall Survival	55	0.145455	2.61099e-08	1.82598e-06	-2.2532	0.11125	-1.53727	0.21 [0.03 - 1.43]
MIR143HG	GSE17537	Colorectal cancer	Overall Survival	55	0.781818	0.103146	-	-1.15152	0.325794	-0.951067	0.39 [0.06 - 2.58]
MIR143HG	GSE17537	Colorectal cancer	Overall Survival	55	0.236364	0.000627372	0.0171924	-1.44385	0.200531	-0.930112	0.39 [0.09 - 1.64]
MIR143HG	GSE11595	Esophagus cancer	Overall Survival	34	0.852941	0.0235366	0.300268	1.15858	0.436252	0.309585	1.36 [0.63 - 2.97]
MIR143HG	GSE22138	Eye cancer	Distant Metastasis Free Survival	63	0.619048	5.31296e-05	0.00200115	1.33047	0.0061768	0.520299	1.68 [1.16 - 2.44]
MIR143HG	GSE22138	Eye cancer	Distant Metastasis Free Survival	63	0.761905	0.0373888	0.409527	0.727117	0.0225386	1.33196	3.79 [1.21 - 11.90]
MIR143HG	GSE22138	Eye cancer	Distant Metastasis Free Survival	63	0.84127	0.00891412	0.148022	0.993373	0.0855357	1.13661	3.12 [0.85 - 11.38]
MIR143HG	GSE2837	Head and neck cancer	Relapse Free Survival	28	0.678571	0.141204	-	-0.951561	0.792401	-0.930055	0.39 [0.00 - 401.84]
MIR143HG	GSE2837	Head and neck cancer	Relapse Free Survival	28	0.75	0.00519003	0.0974589	1.65947	0.00363056	1.04167	2.83 [1.40 - 5.72]
MIR143HG	GSE2837	Head and neck cancer	Relapse Free Survival	28	0.642857	0.0387966	0.419396	-1.48722	0.875399	-0.19385	0.82 [0.07 - 9.29]
MIR143HG	GSE13213	Lung cancer	Overall Survival	117	0.316239	0.00840231	0.141512	-0.741917	0.0101745	-0.428296	0.65 [0.47 - 0.90]
MIR143HG	GSE31210	Lung cancer	Overall Survival	204	0.382353	0.0668693	-	-0.658911	0.197263	-0.526031	0.59 [0.27 - 1.31]
MIR143HG	GSE31210	Lung cancer	Overall Survival	204	0.808824	0.00493099	0.0936132	-15.3851	0.0389578	-0.478618	0.62 [0.39 - 0.98]
MIR143HG	GSE31210	Lung cancer	Overall Survival	204	0.279412	0.000247511	0.00773514	-1.26168	0.0124588	-0.539362	0.58 [0.38 - 0.89]
MIR143HG	GSE31210	Lung cancer	Relapse Free Survival	204	0.382353	0.00565009	0.104164	-0.738669	0.0326682	-0.652813	0.52 [0.29 - 0.95]
MIR143HG	GSE31210	Lung cancer	Relapse Free Survival	204	0.372549	1.55247e-05	0.000664888	-1.14488	0.00353904	-0.500286	0.61 [0.43 - 0.85]
MIR143HG	GSE31210	Lung cancer	Relapse Free Survival	204	0.279412	1.40147e-05	0.00060625	-1.12595	4.72585e-05	-0.627791	0.53 [0.39 - 0.72]
MIR143HG	GSE3141	Lung cancer	Overall Survival	111	0.414414	0.0112243	0.176059	-0.660903	0.105668	-0.382215	0.68 [0.43 - 1.08]
MIR143HG	GSE3141	Lung cancer	Overall Survival	111	0.801802	0.048168	0.480514	-0.738268	0.679937	-0.0519963	0.95 [0.74 - 1.22]
MIR143HG	GSE3141	Lung cancer	Overall Survival	111	0.855856	0.0560021	-	-0.86765	0.129384	-0.212247	0.81 [0.61 - 1.06]
MIR143HG	GSE8894	Lung cancer	Relapse Free Survival	138	0.543478	0.0390378	0.421067	-0.511443	0.550999	-0.137746	0.87 [0.55 - 1.37]
MIR143HG	GSE8894	Lung cancer	Relapse Free Survival	138	0.115942	0.0849918	-	-0.564187	0.273123	-0.581585	0.56 [0.20 - 1.58]
MIR143HG	GSE8894	Lung cancer	Relapse Free Survival	138	0.311594	0.122337	-	-0.382177	0.876416	0.0758643	1.08 [0.41 - 2.81]
MIR143HG	GSE9891	Ovarian cancer	Overall Survival	278	0.859712	0.00475445	0.0909614	0.685957	0.312967	0.197657	1.22 [0.83 - 1.79]
MIR143HG	GSE9891	Ovarian cancer	Overall Survival	278	0.269784	0.0713659	-	-0.352989	0.526172	-0.0559901	0.95 [0.80 - 1.12]
MIR143HG	GSE9891	Ovarian cancer	Overall Survival	278	0.798561	0.2487	-	-0.310645	0.938911	-0.00979051	0.99 [0.77 - 1.27]
MIR143HG	GSE19234	Skin cancer	Overall Survival	38	0.868421	0.0319036	0.369097	-15.4088	0.0628795	-0.406344	0.67 [0.43 - 1.02]
MIR143HG	GSE19234	Skin cancer	Overall Survival	38	0.421053	0.263741	-	0.530511	0.529009	0.47287	1.60 [0.37 - 6.99]
MIR143HG	GSE19234	Skin cancer	Overall Survival	38	0.394737	0.0386583	0.418434	-0.940314	0.188612	-0.717419	0.49 [0.17 - 1.42]
MRPS9	GSE13507	Bladder cancer	Overall Survival	165	0.6	0.021331	0.280371	-0.613209	0.753656	0.0773649	1.08 [0.67 - 1.75]
MRPS9	GSE13507	Bladder cancer	Disease Specific Survival	165	0.6	0.160677	-	-0.545235	0.531499	0.27125	1.31 [0.56 - 3.07]
MRPS9	GSE12417-GPL97	Blood cancer	Overall Survival	163	0.257669	0.208589	-	0.292696	0.395202	0.129625	1.14 [0.84 - 1.53]
MRPS9	GSE12417-GPL570	Blood cancer	Overall Survival	79	0.860759	0.0589608	-	0.728484	0.328731	0.22704	1.25 [0.80 - 1.98]
MRPS9	GSE16131-GPL97	Blood cancer	Overall Survival	180	0.788889	0.0534717	-	0.464534	0.417178	0.288104	1.33 [0.67 - 2.68]
MRPS9	GSE2658	Blood cancer	Disease Specific Survival	559	0.466905	0.127529	-	0.313489	0.623024	0.0885075	1.09 [0.77 - 1.55]
MRPS9	GSE4271-GPL97	Brain cancer	Overall Survival	77	0.883117	0.126248	-	0.584737	0.383591	0.425247	1.53 [0.59 - 3.98]
MRPS9	GSE7696	Brain cancer	Overall Survival	70	0.514286	0.249524	-	0.304274	0.694933	0.154431	1.17 [0.54 - 2.53]
MRPS9	GSE4412-GPL97	Brain cancer	Overall Survival	74	0.594595	0.0217467	0.284186	0.656042	0.128223	1.12694	3.09 [0.72 - 13.18]
MRPS9	GSE16581	Brain cancer	Overall Survival	67	0.567164	0.0395297	0.424458	1.37463	0.534526	1.05327	2.87 [0.10 - 79.60]
MRPS9	GSE19615	Breast cancer	Distant Metastasis Free Survival	115	0.756522	0.0870577	-	0.893633	0.289171	0.898762	2.46 [0.47 - 12.95]
MRPS9	GSE12276	Breast cancer	Relapse Free Survival	204	0.789216	0.000394561	0.0115683	0.618246	0.00425036	0.558893	1.75 [1.19 - 2.57]
MRPS9	GSE6532-GPL570	Breast cancer	Relapse Free Survival	87	0.551724	0.0104234	0.166572	0.972691	0.255385	0.578924	1.78 [0.66 - 4.84]
MRPS9	GSE6532-GPL570	Breast cancer	Distant Metastasis Free Survival	87	0.551724	0.0104234	0.166572	0.972691	0.255385	0.578924	1.78 [0.66 - 4.84]
MRPS9	GSE9195	Breast cancer	Relapse Free Survival	77	0.805195	0.0578737	-	-15.3976	0.278727	-0.613164	0.54 [0.18 - 1.64]
MRPS9	GSE9195	Breast cancer	Distant Metastasis Free Survival	77	0.207792	0.0996385	-	15.388	0.982544	-0.0136565	0.99 [0.29 - 3.35]
MRPS9	GSE1456-GPL97	Breast cancer	Overall Survival	159	0.874214	1.81068e-05	0.000763758	1.37482	0.0559115	0.966236	2.63 [0.98 - 7.08]
MRPS9	GSE1456-GPL97	Breast cancer	Relapse Free Survival	159	0.874214	1.76086e-08	1.26109e-06	1.68584	0.00954627	1.3117	3.71 [1.38 - 10.01]
MRPS9	GSE1456-GPL97	Breast cancer	Disease Specific Survival	159	0.874214	1.0008e-08	7.40927e-07	1.88224	0.00604016	1.66069	5.26 [1.61 - 17.22]
MRPS9	GSE3494-GPL97	Breast cancer	Disease Specific Survival	236	0.894068	0.000131574	0.00445762	1.18587	0.006705	1.43244	4.19 [1.49 - 11.80]
MRPS9	GSE4922-GPL97	Breast cancer	Disease Free Survival	249	0.879518	0.00803103	0.136712	0.720848	0.0168897	0.98535	2.68 [1.19 - 6.01]
MRPS9	GSE17536	Colorectal cancer	Disease Specific Survival	177	0.683616	0.0216192	0.283019	-0.7841	0.245128	-0.430598	0.65 [0.31 - 1.34]
MRPS9	GSE17536	Colorectal cancer	Overall Survival	177	0.841808	0.0578838	-	-0.74069	0.279545	-0.337538	0.71 [0.39 - 1.32]
MRPS9	GSE17536	Colorectal cancer	Disease Free Survival	145	0.668966	0.00217366	0.0484897	-1.48716	0.51108	-0.280683	0.76 [0.33 - 1.74]
MRPS9	GSE14333	Colorectal cancer	Disease Free Survival	226	0.464602	0.000364175	0.0107982	-1.07426	0.0729023	-0.633209	0.53 [0.27 - 1.06]
MRPS9	GSE17537	Colorectal cancer	Disease Free Survival	55	0.2	0.0767182	-	1.63305	0.26924	0.58326	1.79 [0.64 - 5.04]
MRPS9	GSE17537	Colorectal cancer	Disease Specific Survival	49	0.244898	0.0437759	0.452808	15.4779	0.112024	1.04529	2.84 [0.78 - 10.32]
MRPS9	GSE17537	Colorectal cancer	Overall Survival	55	0.581818	0.0986983	-	0.728768	0.302143	0.493396	1.64 [0.64 - 4.18]
MRPS9	GSE11595	Esophagus cancer	Overall Survival	34	0.764706	0.0179884	0.248513	1.08286	0.31585	0.715188	2.04 [0.51 - 8.27]
MRPS9	GSE22138	Eye cancer	Distant Metastasis Free Survival	63	0.857143	0.0133069	0.199717	0.964694	0.718252	0.0523315	1.05 [0.79 - 1.40]
MRPS9	GSE2837	Head and neck cancer	Relapse Free Survival	28	0.142857	0.0591148	-	-1.27461	0.703429	-0.283906	0.75 [0.17 - 3.25]
MRPS9	GSE13213	Lung cancer	Overall Survival	117	0.162393	0.0382801	0.415798	1.03629	0.581555	0.190488	1.21 [0.61 - 2.38]
MRPS9	GSE31210	Lung cancer	Overall Survival	204	0.181373	0.0341314	0.385915	-0.800237	0.0986354	-1.40686	0.24 [0.05 - 1.30]
MRPS9	GSE31210	Lung cancer	Relapse Free Survival	204	0.882353	0.22622	-	-0.619174	0.761144	-0.19872	0.82 [0.23 - 2.95]
MRPS9	GSE3141	Lung cancer	Overall Survival	111	0.720721	0.105349	-	-0.517289	0.322566	-0.317498	0.73 [0.39 - 1.37]
MRPS9	GSE8894	Lung cancer	Relapse Free Survival	138	0.123188	0.045554	0.464213	-0.627435	0.475855	-0.139029	0.87 [0.59 - 1.28]
MRPS9	GSE17710	Lung cancer	Relapse Free Survival	56	0.125	0.0668421	-	1.66361	0.944969	-0.0298013	0.97 [0.42 - 2.26]
MRPS9	GSE17710	Lung cancer	Relapse Free Survival	56	0.160714	0.0706648	-	1.0541	0.902382	-0.0578724	0.94 [0.37 - 2.38]
MRPS9	GSE17710	Lung cancer	Overall Survival	56	0.125	0.156024	-	1.34071	0.902115	0.0579447	1.06 [0.42 - 2.67]
MRPS9	GSE17710	Lung cancer	Overall Survival	56	0.178571	0.0559189	-	1.30452	0.97981	0.01314	1.01 [0.37 - 2.80]
MRPS9	GSE9891	Ovarian cancer	Overall Survival	278	0.884892	0.124614	-	0.42105	0.474184	0.144709	1.16 [0.78 - 1.72]
MRPS9	GSE17260	Ovarian cancer	Progression Free Survival	110	0.418182	0.0382294	0.415443	-0.472943	0.912976	-0.0239472	0.98 [0.64 - 1.50]
MRPS9	GSE17260	Ovarian cancer	Overall Survival	110	0.354545	0.00798123	0.136063	-0.782723	0.55041	-0.169393	0.84 [0.48 - 1.47]
MRPS9	E-DKFZ-1	Renal cell carcinoma	Overall Survival	59	0.355932	0.0749529	-	-0.839378	0.546425	-0.493512	0.61 [0.12 - 3.04]
MRPS9	GSE19234	Skin cancer	Overall Survival	38	0.842105	0.000300008	0.00913643	1.85585	0.0719689	1.17678	3.24 [0.90 - 11.69]
PAG1	GSE13507	Bladder cancer	Overall Survival	165	0.139394	0.201482	-	0.505413	0.572587	0.125141	1.13 [0.73 - 1.75]
PAG1	GSE13507	Bladder cancer	Overall Survival	165	0.115152	0.0803424	-	0.873743	0.898656	-0.150142	0.86 [0.09 - 8.68]
PAG1	GSE13507	Bladder cancer	Overall Survival	165	0.890909	0.0655888	-	0.623863	0.894711	0.0413675	1.04 [0.56 - 1.92]
PAG1	GSE13507	Bladder cancer	Disease Specific Survival	165	0.89697	0.0566233	-	0.839214	0.472501	0.232274	1.26 [0.67 - 2.38]
PAG1	GSE13507	Bladder cancer	Disease Specific Survival	165	0.381818	0.137791	-	-0.519674	0.707761	-0.646336	0.52 [0.02 - 15.38]
PAG1	GSE13507	Bladder cancer	Disease Specific Survival	165	0.860606	0.0358658	0.398626	0.832489	0.518282	0.267716	1.31 [0.58 - 2.94]
PAG1	GSE12417-GPL97	Blood cancer	Overall Survival	163	0.202454	0.0622285	-	-0.425909	0.477621	-0.0730581	0.93 [0.76 - 1.14]
PAG1	GSE12417-GPL97	Blood cancer	Overall Survival	163	0.343558	0.00328958	0.0678401	-0.580975	0.0519819	-0.380844	0.68 [0.47 - 1.00]
PAG1	GSE12417-GPL97	Blood cancer	Overall Survival	163	0.380368	0.0612093	-	-0.370757	0.361984	-0.143029	0.87 [0.64 - 1.18]
PAG1	GSE12417-GPL570	Blood cancer	Overall Survival	79	0.848101	0.0351445	0.393379	-1.05646	0.166941	-0.250195	0.78 [0.55 - 1.11]
PAG1	GSE12417-GPL570	Blood cancer	Overall Survival	79	0.860759	0.182051	-	-0.682842	0.569503	-0.0974335	0.91 [0.65 - 1.27]
PAG1	GSE12417-GPL570	Blood cancer	Overall Survival	79	0.113924	0.079315	-	-0.711811	0.371628	-0.134711	0.87 [0.65 - 1.17]
PAG1	GSE16131-GPL97	Blood cancer	Overall Survival	180	0.366667	0.00412064	0.0812184	-0.592829	0.115938	-0.291533	0.75 [0.52 - 1.07]
PAG1	GSE16131-GPL97	Blood cancer	Overall Survival	180	0.383333	0.00785362	0.134395	-0.549276	0.161836	-0.366046	0.69 [0.42 - 1.16]
PAG1	GSE16131-GPL97	Blood cancer	Overall Survival	180	0.238889	0.000224782	0.0071147	-0.796159	0.0667825	-0.322269	0.72 [0.51 - 1.02]
PAG1	GSE2658	Blood cancer	Disease Specific Survival	559	0.797853	0.201373	-	0.303065	0.728357	0.0262428	1.03 [0.89 - 1.19]
PAG1	GSE2658	Blood cancer	Disease Specific Survival	559	0.88551	0.0218065	0.284731	0.61896	0.988285	-0.00232964	1.00 [0.73 - 1.36]
PAG1	GSE2658	Blood cancer	Disease Specific Survival	559	0.134168	0.013558	0.20248	-0.610342	0.531497	0.0362816	1.04 [0.93 - 1.16]
PAG1	GSE4271-GPL97	Brain cancer	Overall Survival	77	0.194805	0.0313987	0.365205	-0.650481	0.456306	-0.24753	0.78 [0.41 - 1.50]
PAG1	GSE4271-GPL97	Brain cancer	Overall Survival	77	0.38961	0.031631	0.367	0.580974	0.146373	0.721525	2.06 [0.78 - 5.45]
PAG1	GSE4271-GPL97	Brain cancer	Overall Survival	77	0.74026	0.100199	-	0.460947	0.493218	0.216341	1.24 [0.67 - 2.31]
PAG1	GSE7696	Brain cancer	Overall Survival	70	0.442857	0.287893	-	0.282244	0.653378	0.0891518	1.09 [0.74 - 1.61]
PAG1	GSE7696	Brain cancer	Overall Survival	70	0.3	0.103102	-	-0.447369	0.320785	-0.303658	0.74 [0.41 - 1.34]
PAG1	GSE7696	Brain cancer	Overall Survival	70	0.114286	0.291035	-	-0.400161	0.90258	-0.0324965	0.97 [0.58 - 1.63]
PAG1	GSE4412-GPL97	Brain cancer	Overall Survival	74	0.608108	0.0112291	0.176115	-0.826844	0.0685927	-0.878613	0.42 [0.16 - 1.07]
PAG1	GSE4412-GPL97	Brain cancer	Overall Survival	74	0.283784	0.0052973	0.0990362	-0.81543	0.0417831	-0.650968	0.52 [0.28 - 0.98]
PAG1	GSE4412-GPL97	Brain cancer	Overall Survival	74	0.162162	5.2378e-05	0.00197597	-1.29759	0.00046225	-1.33501	0.26 [0.12 - 0.56]
PAG1	GSE16581	Brain cancer	Overall Survival	67	0.567164	0.155078	-	0.9705	0.458999	0.283417	1.33 [0.63 - 2.81]
PAG1	GSE16581	Brain cancer	Overall Survival	67	0.895522	0.179779	-	1.03196	0.483492	0.286765	1.33 [0.60 - 2.97]
PAG1	GSE16581	Brain cancer	Overall Survival	67	0.835821	0.226279	-	0.842858	0.64266	0.176749	1.19 [0.57 - 2.52]
PAG1	GSE19615	Breast cancer	Distant Metastasis Free Survival	115	0.104348	0.108966	-	-1.00586	0.260078	-0.549293	0.58 [0.22 - 1.50]
PAG1	GSE19615	Breast cancer	Distant Metastasis Free Survival	115	0.8	0.211045	-	-1.22107	0.290748	-1.48442	0.23 [0.01 - 3.56]
PAG1	GSE19615	Breast cancer	Distant Metastasis Free Survival	115	0.4	0.0096291	0.156925	-1.41493	0.345853	-0.45814	0.63 [0.24 - 1.64]
PAG1	GSE12276	Breast cancer	Relapse Free Survival	204	0.191176	0.0566873	-	-0.339491	0.9781	-0.0035064	1.00 [0.78 - 1.28]
PAG1	GSE12276	Breast cancer	Relapse Free Survival	204	0.887255	0.0023648	0.0519416	0.679192	0.250036	0.187313	1.21 [0.88 - 1.66]
PAG1	GSE12276	Breast cancer	Relapse Free Survival	204	0.892157	0.014559	0.213315	0.56213	0.100816	0.21898	1.24 [0.96 - 1.62]
PAG1	GSE6532-GPL570	Breast cancer	Relapse Free Survival	87	0.885057	0.116504	-	-1.46514	0.404219	-0.20848	0.81 [0.50 - 1.32]
PAG1	GSE6532-GPL570	Breast cancer	Distant Metastasis Free Survival	87	0.885057	0.116504	-	-1.46514	0.404219	-0.20848	0.81 [0.50 - 1.32]
PAG1	GSE6532-GPL570	Breast cancer	Relapse Free Survival	87	0.827586	0.106733	-	-1.12421	0.488668	-0.200647	0.82 [0.46 - 1.44]
PAG1	GSE6532-GPL570	Breast cancer	Distant Metastasis Free Survival	87	0.827586	0.106733	-	-1.12421	0.488668	-0.200647	0.82 [0.46 - 1.44]
PAG1	GSE6532-GPL570	Breast cancer	Relapse Free Survival	87	0.873563	0.0972007	-	-1.53444	0.433863	-0.185251	0.83 [0.52 - 1.32]
PAG1	GSE6532-GPL570	Breast cancer	Distant Metastasis Free Survival	87	0.873563	0.0972007	-	-1.53444	0.433863	-0.185251	0.83 [0.52 - 1.32]
PAG1	GSE9195	Breast cancer	Relapse Free Survival	77	0.480519	0.0807451	-	-1.00994	0.77263	0.136322	1.15 [0.45 - 2.89]
PAG1	GSE9195	Breast cancer	Relapse Free Survival	77	0.896104	0.464738	-	0.555201	0.662307	0.182999	1.20 [0.53 - 2.73]
PAG1	GSE9195	Breast cancer	Relapse Free Survival	77	0.636364	0.101628	-	-1.18851	0.848839	0.0795658	1.08 [0.48 - 2.45]
PAG1	GSE9195	Breast cancer	Distant Metastasis Free Survival	77	0.428571	0.0611079	-	-1.21765	0.683676	0.217138	1.24 [0.44 - 3.53]
PAG1	GSE9195	Breast cancer	Distant Metastasis Free Survival	77	0.896104	0.242374	-	0.89477	0.690904	0.191006	1.21 [0.47 - 3.10]
PAG1	GSE9195	Breast cancer	Distant Metastasis Free Survival	77	0.571429	0.143266	-	-1.10132	0.951486	-0.0295106	0.97 [0.38 - 2.51]
PAG1	GSE1378	Breast cancer	Relapse Free Survival	60	0.833333	0.0953403	-	-1.15995	0.204021	-0.172246	0.84 [0.65 - 1.10]
PAG1	GSE1378	Breast cancer	Relapse Free Survival	60	0.75	0.292969	-	-0.51488	0.743349	-0.0555459	0.95 [0.68 - 1.32]
PAG1	GSE1379	Breast cancer	Relapse Free Survival	60	0.7	0.164223	-	0.528205	0.973507	-0.00990389	0.99 [0.55 - 1.78]
PAG1	GSE1379	Breast cancer	Relapse Free Survival	60	0.266667	0.0158293	0.226683	-0.942454	0.607944	-0.169513	0.84 [0.44 - 1.61]
PAG1	GSE1456-GPL97	Breast cancer	Disease Specific Survival	159	0.289308	0.0473444	0.475437	1.02334	0.428042	0.443127	1.56 [0.52 - 4.66]
PAG1	GSE1456-GPL97	Breast cancer	Overall Survival	159	0.163522	0.261832	-	0.583179	0.914806	0.0142785	1.01 [0.78 - 1.32]
PAG1	GSE1456-GPL97	Breast cancer	Relapse Free Survival	159	0.144654	0.155006	-	0.829856	0.536218	0.0844127	1.09 [0.83 - 1.42]
PAG1	GSE1456-GPL97	Breast cancer	Disease Specific Survival	159	0.163522	0.159616	-	0.989833	0.974696	0.00495246	1.00 [0.74 - 1.36]
PAG1	GSE1456-GPL97	Breast cancer	Overall Survival	159	0.402516	0.125982	-	-0.479361	0.106849	-0.471169	0.62 [0.35 - 1.11]
PAG1	GSE1456-GPL97	Breast cancer	Relapse Free Survival	159	0.704403	0.22508	-	0.393821	0.754786	0.0981414	1.10 [0.60 - 2.04]
PAG1	GSE1456-GPL97	Breast cancer	Overall Survival	159	0.289308	0.0309592	0.361793	0.92286	0.408053	0.395471	1.49 [0.58 - 3.79]
PAG1	GSE1456-GPL97	Breast cancer	Disease Specific Survival	159	0.490566	0.210844	-	-0.467598	0.553501	-0.221701	0.80 [0.38 - 1.67]
PAG1	GSE1456-GPL97	Breast cancer	Relapse Free Survival	159	0.515723	0.106784	-	0.515346	0.419458	0.393096	1.48 [0.57 - 3.85]
PAG1	GSE3494-GPL97	Breast cancer	Disease Specific Survival	236	0.122881	0.0473458	0.475445	-0.683022	0.261087	-0.377703	0.69 [0.35 - 1.32]
PAG1	GSE3494-GPL97	Breast cancer	Disease Specific Survival	236	0.864407	0.0220164	0.286644	0.712572	0.912748	-0.0480525	0.95 [0.40 - 2.25]
PAG1	GSE3494-GPL97	Breast cancer	Disease Specific Survival	236	0.152542	0.00847424	0.142434	-0.81651	0.164826	-0.265797	0.77 [0.53 - 1.12]
PAG1	GSE4922-GPL97	Breast cancer	Disease Free Survival	249	0.341365	0.087413	-	-0.37038	0.407767	-0.206725	0.81 [0.50 - 1.33]
PAG1	GSE4922-GPL97	Breast cancer	Disease Free Survival	249	0.253012	0.0409952	0.434427	-0.463318	0.455357	-0.25336	0.78 [0.40 - 1.51]
PAG1	GSE4922-GPL97	Breast cancer	Disease Free Survival	249	0.156627	0.0683905	-	-0.489123	0.252353	-0.179724	0.84 [0.61 - 1.14]
PAG1	GSE17536	Colorectal cancer	Disease Specific Survival	177	0.830508	0.130889	-	0.491968	0.911879	0.0255206	1.03 [0.65 - 1.61]
PAG1	GSE17536	Colorectal cancer	Overall Survival	177	0.892655	0.259176	-	0.401221	0.731532	0.0631716	1.07 [0.74 - 1.53]
PAG1	GSE17536	Colorectal cancer	Overall Survival	177	0.559322	0.247898	-	0.270439	0.997087	0.000864592	1.00 [0.63 - 1.59]
PAG1	GSE17536	Colorectal cancer	Disease Specific Survival	177	0.542373	0.305846	-	0.275925	0.912251	-0.030476	0.97 [0.56 - 1.67]
PAG1	GSE17536	Colorectal cancer	Overall Survival	177	0.830508	0.278719	-	0.322064	0.874941	0.0312818	1.03 [0.70 - 1.52]
PAG1	GSE17536	Colorectal cancer	Disease Free Survival	145	0.144828	0.135258	-	-0.590319	0.816869	-0.0603897	0.94 [0.56 - 1.57]
PAG1	GSE17536	Colorectal cancer	Disease Free Survival	145	0.455172	0.165705	-	-0.461928	0.93528	0.0269325	1.03 [0.54 - 1.97]
PAG1	GSE17536	Colorectal cancer	Disease Specific Survival	177	0.858757	0.268117	-	0.402888	0.694252	0.0838484	1.09 [0.72 - 1.65]
PAG1	GSE17536	Colorectal cancer	Disease Free Survival	145	0.234483	0.126983	-	-0.533117	0.876454	-0.0430432	0.96 [0.56 - 1.65]
PAG1	GSE14333	Colorectal cancer	Disease Free Survival	226	0.446903	0.0602476	-	-0.529852	0.92245	0.022817	1.02 [0.65 - 1.62]
PAG1	GSE14333	Colorectal cancer	Disease Free Survival	226	0.676991	0.108426	-	-0.525988	0.969011	-0.0104943	0.99 [0.58 - 1.68]
PAG1	GSE14333	Colorectal cancer	Disease Free Survival	226	0.287611	0.0554198	-	-0.551843	0.893563	-0.026767	0.97 [0.66 - 1.44]
PAG1	GSE17537	Colorectal cancer	Disease Free Survival	55	0.836364	0.228882	-	0.73522	0.680006	0.14488	1.16 [0.58 - 2.30]
PAG1	GSE17537	Colorectal cancer	Disease Free Survival	55	0.236364	0.00626212	0.112855	-1.23143	0.0317294	-0.879455	0.42 [0.19 - 0.93]
PAG1	GSE17537	Colorectal cancer	Disease Free Survival	55	0.472727	0.0197273	0.265359	-1.16628	0.215172	-0.47474	0.62 [0.29 - 1.32]
PAG1	GSE17537	Colorectal cancer	Disease Specific Survival	49	0.857143	0.0373405	0.409185	1.32974	0.0597996	1.0492	2.86 [0.96 - 8.51]
PAG1	GSE17537	Colorectal cancer	Disease Specific Survival	49	0.489796	0.234281	-	-0.68595	0.858351	0.0958475	1.10 [0.38 - 3.15]
PAG1	GSE17537	Colorectal cancer	Disease Specific Survival	49	0.469388	0.181036	-	-0.766899	0.460704	-0.389754	0.68 [0.24 - 1.91]
PAG1	GSE17537	Colorectal cancer	Overall Survival	55	0.654545	0.244075	-	0.518171	0.786115	0.0946719	1.10 [0.55 - 2.18]
PAG1	GSE17537	Colorectal cancer	Overall Survival	55	0.672727	0.1464	-	0.642402	0.342913	0.325696	1.38 [0.71 - 2.71]
PAG1	GSE17537	Colorectal cancer	Overall Survival	55	0.563636	0.0136741	0.203751	1.10229	0.022501	0.748802	2.11 [1.11 - 4.02]
PAG1	GSE11595	Esophagus cancer	Overall Survival	34	0.676471	0.000750747	0.020018	1.42989	0.0284011	3.47311	32.24 [1.44 - 719.85]
PAG1	GSE22138	Eye cancer	Distant Metastasis Free Survival	63	0.190476	0.171861	-	0.712772	0.656663	0.0645389	1.07 [0.80 - 1.42]
PAG1	GSE22138	Eye cancer	Distant Metastasis Free Survival	63	0.857143	0.0169089	0.237732	0.949484	0.0497052	0.327194	1.39 [1.00 - 1.92]
PAG1	GSE22138	Eye cancer	Distant Metastasis Free Survival	63	0.126984	0.0397524	0.425986	1.8259	0.387109	0.13595	1.15 [0.84 - 1.56]
PAG1	GSE2837	Head and neck cancer	Relapse Free Survival	28	0.107143	0.126995	-	15.2751	0.655973	0.055108	1.06 [0.83 - 1.35]
PAG1	GSE2837	Head and neck cancer	Relapse Free Survival	28	0.857143	0.0748326	-	-15.3603	0.169524	-1.89142	0.15 [0.01 - 2.24]
PAG1	GSE2837	Head and neck cancer	Relapse Free Survival	28	0.642857	0.0360506	0.399961	-1.34605	0.809142	-0.21066	0.81 [0.15 - 4.48]
PAG1	GSE13213	Lung cancer	Overall Survival	117	0.410256	0.0040216	0.0796621	-0.809423	0.0494312	-0.357775	0.70 [0.49 - 1.00]
PAG1	GSE13213	Lung cancer	Overall Survival	117	0.316239	0.0201181	0.269062	-0.65962	0.0646782	-0.362486	0.70 [0.47 - 1.02]
PAG1	GSE31210	Lung cancer	Overall Survival	204	0.102941	0.00063947	0.0174736	-1.3161	0.00958466	-1.09604	0.33 [0.15 - 0.77]
PAG1	GSE31210	Lung cancer	Relapse Free Survival	204	0.142157	7.53588e-05	0.0027283	-1.12429	0.000847811	-1.06267	0.35 [0.19 - 0.65]
PAG1	GSE31210	Lung cancer	Overall Survival	204	0.397059	0.0050804	0.0958378	-1.018	0.0564126	-0.921942	0.40 [0.15 - 1.03]
PAG1	GSE31210	Lung cancer	Overall Survival	204	0.696078	0.0354644	0.395713	-1.07756	0.564652	-0.289458	0.75 [0.28 - 2.00]
PAG1	GSE31210	Lung cancer	Relapse Free Survival	204	0.186275	9.96518e-05	0.00349156	-1.06107	0.00238835	-1.09831	0.33 [0.16 - 0.68]
PAG1	GSE31210	Lung cancer	Relapse Free Survival	204	0.710784	0.0590961	-	-0.650003	0.501906	-0.251915	0.78 [0.37 - 1.62]
PAG1	GSE11117	Lung cancer	Overall Survival	41	0.658537	0.00424862	0.0832152	-1.60527	0.0404277	-0.56015	0.57 [0.33 - 0.98]
PAG1	GSE3141	Lung cancer	Overall Survival	111	0.792793	0.285756	-	-0.368667	0.903377	-0.0188798	0.98 [0.72 - 1.33]
PAG1	GSE3141	Lung cancer	Overall Survival	111	0.837838	0.127497	-	-0.645964	0.758456	-0.054834	0.95 [0.67 - 1.34]
PAG1	GSE3141	Lung cancer	Overall Survival	111	0.306306	0.0193327	0.26159	0.7675	0.141907	0.394768	1.48 [0.88 - 2.51]
PAG1	GSE4716-GPL3696	Lung cancer	Overall Survival	50	0.72	0.210704	-	-0.776738	0.335193	-0.29971	0.74 [0.40 - 1.36]
PAG1	GSE8894	Lung cancer	Relapse Free Survival	138	0.891304	0.117975	-	-0.784598	0.755381	-0.030023	0.97 [0.80 - 1.17]
PAG1	GSE8894	Lung cancer	Relapse Free Survival	138	0.34058	0.286251	-	0.279931	0.583086	0.0649939	1.07 [0.85 - 1.35]
PAG1	GSE8894	Lung cancer	Relapse Free Survival	138	0.891304	0.0981046	-	-0.8283	0.938073	-0.00704234	0.99 [0.83 - 1.19]
PAG1	GSE17710	Lung cancer	Overall Survival	56	0.785714	0.010736	0.170303	-1.43502	0.303235	-0.165554	0.85 [0.62 - 1.16]
PAG1	GSE17710	Lung cancer	Relapse Free Survival	56	0.5	0.0688847	-	-0.639682	0.655995	-0.0787968	0.92 [0.65 - 1.31]
PAG1	GSE17710	Lung cancer	Relapse Free Survival	56	0.785714	0.0356334	0.396942	-1.00635	0.428006	-0.12334	0.88 [0.65 - 1.20]
PAG1	GSE17710	Lung cancer	Overall Survival	56	0.535714	0.0907743	-	-0.616289	0.481878	-0.124465	0.88 [0.62 - 1.25]
PAG1	GSE9891	Ovarian cancer	Overall Survival	278	0.208633	0.119132	-	-0.344307	0.415654	-0.0810372	0.92 [0.76 - 1.12]
PAG1	GSE9891	Ovarian cancer	Overall Survival	278	0.269784	0.32575	-	0.230633	0.998177	-0.000373573	1.00 [0.73 - 1.38]
PAG1	GSE9891	Ovarian cancer	Overall Survival	278	0.888489	0.206931	-	-0.387841	0.996601	-0.00051279	1.00 [0.79 - 1.27]
PAG1	GSE17260	Ovarian cancer	Progression Free Survival	110	0.336364	0.0645628	-	-0.436262	0.714979	-0.0498469	0.95 [0.73 - 1.24]
PAG1	GSE17260	Ovarian cancer	Progression Free Survival	110	0.318182	0.0671582	-	-0.433521	0.706569	-0.0586457	0.94 [0.69 - 1.28]
PAG1	GSE17260	Ovarian cancer	Overall Survival	110	0.3	0.0466671	0.471221	-0.585522	0.549316	-0.102907	0.90 [0.64 - 1.26]
PAG1	GSE17260	Ovarian cancer	Overall Survival	110	0.172727	0.0525946	-	-0.631442	0.464952	-0.144312	0.87 [0.59 - 1.27]
PAG1	GSE19234	Skin cancer	Overall Survival	38	0.894737	0.11115	-	0.979814	0.845218	0.0577489	1.06 [0.59 - 1.89]
PAG1	GSE19234	Skin cancer	Overall Survival	38	0.842105	0.0168986	0.237627	1.24101	0.480672	0.250976	1.29 [0.64 - 2.58]
PAG1	GSE19234	Skin cancer	Overall Survival	38	0.105263	0.0541542	-	-1.04713	0.924082	-0.0278567	0.97 [0.55 - 1.72]
SERINC2	GSE13507	Bladder cancer	Overall Survival	165	0.690909	0.0486645	0.48355	-0.53219	0.447841	-0.0844947	0.92 [0.74 - 1.14]
SERINC2	GSE13507	Bladder cancer	Disease Specific Survival	165	0.581818	0.00677875	0.120005	-1.10234	0.0597289	-0.261159	0.77 [0.59 - 1.01]
SERINC2	GSE12417-GPL97	Blood cancer	Overall Survival	163	0.447853	0.0216821	0.283595	-0.450578	0.253001	-0.369878	0.69 [0.37 - 1.30]
SERINC2	GSE12417-GPL570	Blood cancer	Overall Survival	79	0.455696	0.152932	-	0.426237	0.179675	0.448628	1.57 [0.81 - 3.02]
SERINC2	GSE16131-GPL97	Blood cancer	Overall Survival	180	0.527778	0.142823	-	0.306072	0.700072	0.0343403	1.03 [0.87 - 1.23]
SERINC2	GSE2658	Blood cancer	Disease Specific Survival	559	0.840787	0.0429327	0.447306	0.515031	0.160123	0.17105	1.19 [0.93 - 1.51]
SERINC2	GSE4271-GPL97	Brain cancer	Overall Survival	77	0.493506	0.0223551	0.289713	0.591787	0.081128	0.23488	1.26 [0.97 - 1.65]
SERINC2	GSE7696	Brain cancer	Overall Survival	70	0.657143	0.0388713	0.419914	-0.595999	0.582802	-0.211928	0.81 [0.38 - 1.72]
SERINC2	GSE4412-GPL97	Brain cancer	Overall Survival	74	0.864865	0.00185392	0.0425604	1.14839	0.069601	0.2926	1.34 [0.98 - 1.84]
SERINC2	GSE16581	Brain cancer	Overall Survival	67	0.268657	0.223241	-	1.21727	0.673425	0.453008	1.57 [0.19 - 12.93]
SERINC2	GSE19615	Breast cancer	Distant Metastasis Free Survival	115	0.73913	0.282344	-	-0.800881	0.943742	-0.0267655	0.97 [0.46 - 2.05]
SERINC2	GSE12276	Breast cancer	Relapse Free Survival	204	0.5	0.0014235	0.0342168	-0.454443	0.117125	-0.138043	0.87 [0.73 - 1.04]
SERINC2	GSE6532-GPL570	Breast cancer	Distant Metastasis Free Survival	87	0.103448	0.0668535	-	-0.880146	0.550625	-0.152502	0.86 [0.52 - 1.42]
SERINC2	GSE6532-GPL570	Breast cancer	Relapse Free Survival	87	0.103448	0.0668535	-	-0.880146	0.550625	-0.152502	0.86 [0.52 - 1.42]
SERINC2	GSE9195	Breast cancer	Distant Metastasis Free Survival	77	0.12987	0.1005	-	-1.08049	0.334657	-0.440022	0.64 [0.26 - 1.57]
SERINC2	GSE9195	Breast cancer	Relapse Free Survival	77	0.857143	0.115269	-	-15.2828	0.346238	-0.375069	0.69 [0.31 - 1.50]
SERINC2	GSE1378	Breast cancer	Relapse Free Survival	60	0.333333	0.0430517	0.448086	0.963003	0.565781	0.155528	1.17 [0.69 - 1.99]
SERINC2	GSE1379	Breast cancer	Relapse Free Survival	60	0.783333	0.0864746	-	0.692967	0.147403	0.518959	1.68 [0.83 - 3.39]
SERINC2	GSE1456-GPL97	Breast cancer	Disease Specific Survival	159	0.880503	8.97511e-08	5.80379e-06	1.80669	0.112491	0.632488	1.88 [0.86 - 4.11]
SERINC2	GSE1456-GPL97	Breast cancer	Overall Survival	159	0.880503	5.66475e-05	0.00211846	1.33412	0.471196	0.216924	1.24 [0.69 - 2.24]
SERINC2	GSE1456-GPL97	Breast cancer	Relapse Free Survival	159	0.867925	1.15684e-05	0.000509766	1.4058	0.066343	0.618785	1.86 [0.96 - 3.59]
SERINC2	GSE3494-GPL97	Breast cancer	Disease Specific Survival	236	0.372881	0.022988	0.295395	0.689997	0.101963	0.512785	1.67 [0.90 - 3.09]
SERINC2	GSE4922-GPL97	Breast cancer	Disease Free Survival	249	0.236948	0.0242178	0.306249	0.645529	0.0583617	0.482397	1.62 [0.98 - 2.67]
SERINC2	GSE17536	Colorectal cancer	Disease Specific Survival	177	0.830508	0.0350451	0.392652	0.659627	0.783986	-0.073444	0.93 [0.55 - 1.57]
SERINC2	GSE17536	Colorectal cancer	Overall Survival	177	0.830508	0.016156	0.230055	0.657432	0.828501	-0.0514396	0.95 [0.60 - 1.51]
SERINC2	GSE17536	Colorectal cancer	Disease Free Survival	145	0.841379	0.114884	-	0.622657	0.648348	0.181347	1.20 [0.55 - 2.61]
SERINC2	GSE14333	Colorectal cancer	Disease Free Survival	226	0.876106	0.000741341	0.0198057	1.06731	0.370872	0.189685	1.21 [0.80 - 1.83]
SERINC2	GSE17537	Colorectal cancer	Overall Survival	55	0.418182	0.052319	-	-0.862735	0.433189	-0.33418	0.72 [0.31 - 1.65]
SERINC2	GSE17537	Colorectal cancer	Disease Free Survival	55	0.781818	0.197359	-	-0.903198	0.517106	-0.325269	0.72 [0.27 - 1.93]
SERINC2	GSE17537	Colorectal cancer	Disease Specific Survival	49	0.306122	0.186656	-	-0.746497	0.676858	-0.234661	0.79 [0.26 - 2.38]
SERINC2	GSE22138	Eye cancer	Distant Metastasis Free Survival	63	0.31746	0.018368	0.252244	-0.802456	0.215688	-0.571202	0.56 [0.23 - 1.40]
SERINC2	GSE2837	Head and neck cancer	Relapse Free Survival	28	0.107143	0.0598975	-	-1.22538	0.301971	-12.3184	0.00 [0.00 - 64346.90]
SERINC2	GSE13213	Lung cancer	Overall Survival	117	0.786325	0.0295151	0.350411	0.677979	0.707157	0.0777538	1.08 [0.72 - 1.62]
SERINC2	GSE13213	Lung cancer	Overall Survival	117	0.726496	0.0168547	0.237184	0.697393	0.541406	0.119888	1.13 [0.77 - 1.66]
SERINC2	GSE13213	Lung cancer	Overall Survival	117	0.188034	0.0830024	-	-0.569784	0.676396	-0.0802833	0.92 [0.63 - 1.35]
SERINC2	GSE31210	Lung cancer	Overall Survival	204	0.328431	0.00134802	0.0327034	1.99756	0.00233844	0.968032	2.63 [1.41 - 4.91]
SERINC2	GSE31210	Lung cancer	Relapse Free Survival	204	0.897059	0.000190217	0.00615261	1.15975	0.0040304	0.676412	1.97 [1.24 - 3.12]
SERINC2	GSE11117	Lung cancer	Overall Survival	41	0.219512	0.319871	-	0.542423	0.949686	-0.0206049	0.98 [0.52 - 1.86]
SERINC2	GSE3141	Lung cancer	Overall Survival	111	0.558559	0.0018709	0.0428806	0.813212	0.0161779	0.385269	1.47 [1.07 - 2.01]
SERINC2	GSE4716-GPL3696	Lung cancer	Overall Survival	50	0.32	0.130717	-	0.928357	0.65511	0.353742	1.42 [0.30 - 6.73]
SERINC2	GSE8894	Lung cancer	Relapse Free Survival	138	0.413043	0.021894	0.28553	0.59358	0.038835	0.217945	1.24 [1.01 - 1.53]
SERINC2	GSE17710	Lung cancer	Overall Survival	56	0.892857	0.00445533	0.0864082	1.32557	0.918029	-0.0174035	0.98 [0.71 - 1.37]
SERINC2	GSE17710	Lung cancer	Relapse Free Survival	56	0.482143	0.00461826	0.0888979	-1.00206	0.537304	-0.19174	0.83 [0.45 - 1.52]
SERINC2	GSE17710	Lung cancer	Relapse Free Survival	56	0.375	0.00414332	0.0815733	-0.949871	0.66411	-0.1087	0.90 [0.55 - 1.47]
SERINC2	GSE17710	Lung cancer	Overall Survival	56	0.482143	0.0145427	0.213141	-0.892339	0.992803	0.0027949	1.00 [0.55 - 1.84]
SERINC2	GSE17710	Lung cancer	Relapse Free Survival	56	0.464286	0.0120504	0.18561	-0.848881	0.465506	-0.118499	0.89 [0.65 - 1.22]
SERINC2	GSE17710	Lung cancer	Overall Survival	56	0.892857	0.00156392	0.0369901	1.51004	0.787544	0.0673182	1.07 [0.66 - 1.75]
SERINC2	GSE9891	Ovarian cancer	Overall Survival	278	0.23741	0.019248	0.260778	0.551093	0.916126	-0.0128869	0.99 [0.78 - 1.25]
SERINC2	GSE8841	Ovarian cancer	Overall Survival	81	0.308642	0.19809	-	0.823438	0.953148	-0.018412	0.98 [0.53 - 1.81]
SERINC2	GSE17260	Ovarian cancer	Overall Survival	110	0.518182	0.170025	-	-0.423661	0.443904	-0.136846	0.87 [0.61 - 1.24]
SERINC2	GSE17260	Ovarian cancer	Progression Free Survival	110	0.563636	0.00550655	0.102088	-0.669767	0.218779	-0.130072	0.88 [0.71 - 1.08]
SERINC2	GSE17260	Ovarian cancer	Progression Free Survival	110	0.645455	0.0379527	0.413503	-0.535876	0.153955	-0.229678	0.79 [0.58 - 1.09]
SERINC2	GSE17260	Ovarian cancer	Overall Survival	110	0.845455	0.207401	-	-0.646491	0.54667	-0.0864641	0.92 [0.69 - 1.21]
SERINC2	GSE17260	Ovarian cancer	Progression Free Survival	110	0.227273	0.016276	0.231288	-0.608949	0.116662	-0.218793	0.80 [0.61 - 1.06]
SERINC2	GSE17260	Ovarian cancer	Overall Survival	110	0.181818	0.0585784	-	-0.65656	0.319854	-0.214901	0.81 [0.53 - 1.23]
SERINC2	GSE19234	Skin cancer	Overall Survival	38	0.184211	0.00322431	0.0667562	15.7796	0.0878798	0.335298	1.40 [0.95 - 2.06]
TOP2A	GSE5287	Bladder cancer	Overall Survival	30	0.466667	0.00260165	0.0561329	1.2158	0.0252254	0.465655	1.59 [1.06 - 2.40]
TOP2A	GSE5287	Bladder cancer	Overall Survival	30	0.566667	0.000905802	0.0234528	1.40292	0.00974533	0.416303	1.52 [1.11 - 2.08]
TOP2A	GSE13507	Bladder cancer	Overall Survival	165	0.50303	0.000781629	0.0207118	0.818232	0.00302092	0.247067	1.28 [1.09 - 1.51]
TOP2A	GSE13507	Bladder cancer	Disease Specific Survival	165	0.515152	3.46983e-05	0.00136885	1.6046	0.000574434	0.477725	1.61 [1.23 - 2.12]
TOP2A	GSE12417-GPL96	Blood cancer	Overall Survival	163	0.895706	0.266234	-	-0.385647	0.627058	-0.0426629	0.96 [0.81 - 1.14]
TOP2A	GSE12417-GPL96	Blood cancer	Overall Survival	163	0.104294	0.0706348	-	-0.514373	0.316727	-0.0923862	0.91 [0.76 - 1.09]
TOP2A	GSE12417-GPL97	Blood cancer	Overall Survival	163	0.141104	0.00600022	0.109166	-0.704072	0.0666312	-1.37739	0.25 [0.06 - 1.10]
TOP2A	GSE12417-GPL570	Blood cancer	Overall Survival	79	0.873418	0.329907	-	0.399946	0.841373	0.0235212	1.02 [0.81 - 1.29]
TOP2A	GSE12417-GPL570	Blood cancer	Overall Survival	79	0.240506	0.0611745	-	0.714628	0.791933	0.153066	1.17 [0.37 - 3.63]
TOP2A	GSE12417-GPL570	Blood cancer	Overall Survival	79	0.101266	0.0216241	0.283064	1.98223	0.594242	0.065088	1.07 [0.84 - 1.36]
TOP2A	GSE5122	Blood cancer	Overall Survival	58	0.568965	0.0989519	-	0.456665	0.326592	0.125745	1.13 [0.88 - 1.46]
TOP2A	GSE5122	Blood cancer	Overall Survival	58	0.172414	0.0847672	-	0.63236	0.86965	-0.027918	0.97 [0.70 - 1.36]
TOP2A	GSE8970	Blood cancer	Overall Survival	34	0.117647	0.035286	0.394413	-1.17602	0.533471	-0.0656151	0.94 [0.76 - 1.15]
TOP2A	GSE8970	Blood cancer	Overall Survival	34	0.352941	0.0646331	-	-0.705198	0.773344	-0.0777168	0.93 [0.55 - 1.57]
TOP2A	GSE4475	Blood cancer	Overall Survival	158	0.151899	0.00257247	0.0556214	-0.815786	0.0723886	-0.328143	0.72 [0.50 - 1.03]
TOP2A	GSE4475	Blood cancer	Overall Survival	158	0.810127	0.0510628	-	-0.653828	0.110363	-0.221354	0.80 [0.61 - 1.05]
TOP2A	E-TABM-346	Blood cancer	Event Free Survival	53	0.754717	0.215671	-	-0.551356	0.699065	-0.122537	0.88 [0.48 - 1.65]
TOP2A	E-TABM-346	Blood cancer	Overall Survival	53	0.886792	0.326118	-	-0.705824	0.939929	0.0243557	1.02 [0.54 - 1.93]
TOP2A	E-TABM-346	Blood cancer	Event Free Survival	53	0.886792	0.200218	-	-0.904306	0.71971	0.108203	1.11 [0.62 - 2.01]
TOP2A	E-TABM-346	Blood cancer	Overall Survival	53	0.792453	0.194129	-	-0.685758	0.429866	-0.267399	0.77 [0.39 - 1.49]
TOP2A	GSE16131-GPL96	Blood cancer	Overall Survival	180	0.183333	0.144872	-	-0.367375	0.992552	0.00160886	1.00 [0.71 - 1.40]
TOP2A	GSE16131-GPL96	Blood cancer	Overall Survival	180	0.588889	0.176292	-	0.282432	0.830032	0.0227036	1.02 [0.83 - 1.26]
TOP2A	GSE16131-GPL97	Blood cancer	Overall Survival	180	0.811111	0.0310188	0.362257	0.547832	0.138989	0.14539	1.16 [0.95 - 1.40]
TOP2A	GSE2658	Blood cancer	Disease Specific Survival	559	0.88551	9.02285e-08	5.83262e-06	1.23212	5.20883e-05	0.336653	1.40 [1.19 - 1.65]
TOP2A	GSE2658	Blood cancer	Disease Specific Survival	559	0.230769	0.0165348	0.233934	0.780285	0.111207	0.183879	1.20 [0.96 - 1.51]
TOP2A	GSE2658	Blood cancer	Disease Specific Survival	559	0.851521	1.03474e-08	7.64577e-07	1.17986	0.000342247	0.38494	1.47 [1.19 - 1.81]
TOP2A	GSE4271-GPL96	Brain cancer	Overall Survival	77	0.844156	2.63898e-05	0.00107138	1.35155	0.00246215	0.329392	1.39 [1.12 - 1.72]
TOP2A	GSE4271-GPL96	Brain cancer	Overall Survival	77	0.883117	9.95164e-06	0.000444834	1.58293	0.00273494	0.341991	1.41 [1.13 - 1.76]
TOP2A	GSE4271-GPL97	Brain cancer	Overall Survival	77	0.779221	4.80588e-05	0.00183034	1.20843	0.00111761	0.430572	1.54 [1.19 - 1.99]
TOP2A	GSE7696	Brain cancer	Overall Survival	70	0.157143	0.0886953	-	-0.593411	0.865849	0.0856447	1.09 [0.40 - 2.94]
TOP2A	GSE7696	Brain cancer	Overall Survival	70	0.871429	0.213371	-	0.453867	0.553598	-0.0596744	0.94 [0.77 - 1.15]
TOP2A	GSE7696	Brain cancer	Overall Survival	70	0.785714	0.144207	-	0.435014	0.864415	-0.0177186	0.98 [0.80 - 1.20]
TOP2A	MGH-glioma	Brain cancer	Overall Survival	50	0.88	0.00413144	0.0813875	1.42577	0.0060004	0.444364	1.56 [1.14 - 2.14]
TOP2A	MGH-glioma	Brain cancer	Overall Survival	50	0.84	5.19546e-05	0.00196176	1.71089	0.0104825	0.615072	1.85 [1.15 - 2.96]
TOP2A	MGH-glioma	Brain cancer	Overall Survival	50	0.84	0.0153331	0.22151	1.02063	0.0264699	0.270417	1.31 [1.03 - 1.66]
TOP2A	GSE4412-GPL96	Brain cancer	Overall Survival	74	0.554054	0.000224736	0.00711344	1.06785	0.0095061	0.312069	1.37 [1.08 - 1.73]
TOP2A	GSE4412-GPL96	Brain cancer	Overall Survival	74	0.621622	0.0002775	0.0085407	1.04589	0.0135786	0.26373	1.30 [1.06 - 1.61]
TOP2A	GSE4412-GPL97	Brain cancer	Overall Survival	74	0.432432	0.00183298	0.0421648	0.947217	0.0010696	0.533391	1.70 [1.24 - 2.35]
TOP2A	GSE16581	Brain cancer	Overall Survival	67	0.119403	0.0320587	0.370287	-1.40589	0.783045	-0.099049	0.91 [0.45 - 1.83]
TOP2A	GSE16581	Brain cancer	Overall Survival	67	0.253731	0.100849	-	-1.07696	0.996505	-0.00219528	1.00 [0.37 - 2.66]
TOP2A	GSE16581	Brain cancer	Overall Survival	67	0.492537	0.0677537	-	1.36938	0.867094	0.302945	1.35 [0.04 - 47.04]
TOP2A	GSE19615	Breast cancer	Distant Metastasis Free Survival	115	0.8	0.107675	-	0.865706	0.594761	0.203095	1.23 [0.58 - 2.59]
TOP2A	GSE19615	Breast cancer	Distant Metastasis Free Survival	115	0.156522	0.0945956	-	15.2924	0.612126	0.139221	1.15 [0.67 - 1.97]
TOP2A	GSE19615	Breast cancer	Distant Metastasis Free Survival	115	0.356522	0.0753255	-	1.26637	0.58771	0.136579	1.15 [0.70 - 1.88]
TOP2A	GSE3143	Breast cancer	Overall Survival	158	0.64557	0.0794088	-	0.509823	0.88449	0.0277081	1.03 [0.71 - 1.49]
TOP2A	GSE3143	Breast cancer	Overall Survival	158	0.518987	0.0177415	0.24607	0.679699	0.288634	0.216351	1.24 [0.83 - 1.85]
TOP2A	GSE3143	Breast cancer	Overall Survival	158	0.183544	0.021093	0.278173	1.28477	0.181367	0.307333	1.36 [0.87 - 2.13]
TOP2A	GSE7849	Breast cancer	Disease Free Survival	76	0.381579	0.266823	-	-0.567848	0.951954	-0.0215783	0.98 [0.49 - 1.97]
TOP2A	GSE7849	Breast cancer	Disease Free Survival	76	0.697368	0.31232	-	0.526614	0.672756	0.126732	1.14 [0.63 - 2.04]
TOP2A	GSE7849	Breast cancer	Disease Free Survival	76	0.5	0.211149	-	-0.672745	0.732179	-0.122679	0.88 [0.44 - 1.79]
TOP2A	GSE12276	Breast cancer	Relapse Free Survival	204	0.294118	0.000613848	0.016877	0.521792	0.0247848	0.220503	1.25 [1.03 - 1.51]
TOP2A	GSE12276	Breast cancer	Relapse Free Survival	204	0.642157	0.0231371	0.296725	0.332166	0.802598	0.0202671	1.02 [0.87 - 1.20]
TOP2A	GSE12276	Breast cancer	Relapse Free Survival	204	0.303922	0.000412587	0.0120206	0.529973	0.0187086	0.234483	1.26 [1.04 - 1.54]
TOP2A	GSE6532-GPL570	Breast cancer	Distant Metastasis Free Survival	87	0.862069	0.00230476	0.0508643	1.29125	0.175279	0.174561	1.19 [0.93 - 1.53]
TOP2A	GSE6532-GPL570	Breast cancer	Relapse Free Survival	87	0.781609	0.0566325	-	0.795157	0.23108	0.570926	1.77 [0.70 - 4.51]
TOP2A	GSE6532-GPL570	Breast cancer	Distant Metastasis Free Survival	87	0.781609	0.0566325	-	0.795157	0.23108	0.570926	1.77 [0.70 - 4.51]
TOP2A	GSE6532-GPL570	Breast cancer	Relapse Free Survival	87	0.712644	0.053941	-	0.73661	0.191914	0.220779	1.25 [0.90 - 1.74]
TOP2A	GSE6532-GPL570	Breast cancer	Relapse Free Survival	87	0.862069	0.00230476	0.0508643	1.29125	0.175279	0.174561	1.19 [0.93 - 1.53]
TOP2A	GSE6532-GPL570	Breast cancer	Distant Metastasis Free Survival	87	0.712644	0.053941	-	0.73661	0.191914	0.220779	1.25 [0.90 - 1.74]
TOP2A	GSE9195	Breast cancer	Distant Metastasis Free Survival	77	0.350649	0.0127585	0.193619	15.8089	0.172535	0.335583	1.40 [0.86 - 2.27]
TOP2A	GSE9195	Breast cancer	Relapse Free Survival	77	0.480519	0.0299712	0.354034	1.33329	0.716664	0.161625	1.18 [0.49 - 2.81]
TOP2A	GSE9195	Breast cancer	Distant Metastasis Free Survival	77	0.558442	0.0625666	-	1.21151	0.466015	0.137183	1.15 [0.79 - 1.66]
TOP2A	GSE9195	Breast cancer	Relapse Free Survival	77	0.350649	0.00410031	0.0808996	15.8248	0.226869	0.254858	1.29 [0.85 - 1.95]
TOP2A	GSE9195	Breast cancer	Distant Metastasis Free Survival	77	0.480519	0.039754	0.425997	1.48891	0.538973	0.291398	1.34 [0.53 - 3.39]
TOP2A	GSE9195	Breast cancer	Relapse Free Survival	77	0.337662	0.0279621	0.337871	1.96018	0.741419	0.0552747	1.06 [0.76 - 1.47]
TOP2A	GSE12093	Breast cancer	Distant Metastasis Free Survival	136	0.838235	0.00270904	0.0580043	1.33501	0.00289388	0.703718	2.02 [1.27 - 3.21]
TOP2A	GSE12093	Breast cancer	Distant Metastasis Free Survival	136	0.897059	0.000999507	0.0254747	1.60343	0.00370776	0.837908	2.31 [1.31 - 4.07]
TOP2A	GSE11121	Breast cancer	Distant Metastasis Free Survival	200	0.895	4.66438e-05	0.00178228	1.31687	4.0159e-05	0.757586	2.13 [1.49 - 3.06]
TOP2A	GSE11121	Breast cancer	Distant Metastasis Free Survival	200	0.625	3.48011e-05	0.00137248	1.18398	2.36133e-05	0.639719	1.90 [1.41 - 2.55]
TOP2A	GSE9893	Breast cancer	Overall Survival	155	0.896774	1.80211e-07	1.11183e-05	1.50166	0.000177331	0.522165	1.69 [1.28 - 2.21]
TOP2A	GSE2034	Breast cancer	Distant Metastasis Free Survival	286	0.325175	0.000183042	0.00594981	0.883483	0.00245198	0.394307	1.48 [1.15 - 1.91]
TOP2A	GSE2034	Breast cancer	Distant Metastasis Free Survival	286	0.388112	0.00445417	0.0863904	0.598512	0.026543	0.219164	1.25 [1.03 - 1.51]
TOP2A	GSE1456-GPL96	Breast cancer	Relapse Free Survival	159	0.408805	3.51276e-05	0.00138398	1.74967	0.000438547	0.690232	1.99 [1.36 - 2.93]
TOP2A	GSE1456-GPL96	Breast cancer	Overall Survival	159	0.477987	0.000180673	0.00588259	1.3232	0.0106006	0.416101	1.52 [1.10 - 2.09]
TOP2A	GSE1456-GPL96	Breast cancer	Disease Specific Survival	159	0.408805	0.000197148	0.00634749	1.95001	0.00127929	0.762439	2.14 [1.35 - 3.41]
TOP2A	GSE1456-GPL96	Breast cancer	Overall Survival	159	0.396226	1.62126e-05	0.000691389	1.95174	0.000454933	0.704795	2.02 [1.36 - 3.00]
TOP2A	GSE1456-GPL96	Breast cancer	Relapse Free Survival	159	0.748428	0.00447583	0.0867228	0.882671	0.06591	0.294051	1.34 [0.98 - 1.84]
TOP2A	GSE1456-GPL96	Breast cancer	Disease Specific Survival	159	0.490566	0.0018203	0.0419246	1.26995	0.0573841	0.359137	1.43 [0.99 - 2.07]
TOP2A	GSE1456-GPL97	Breast cancer	Overall Survival	159	0.465409	0.000551293	0.0154016	1.22997	0.0638263	0.384645	1.47 [0.98 - 2.21]
TOP2A	GSE1456-GPL97	Breast cancer	Relapse Free Survival	159	0.402516	0.00414387	0.081582	1.08026	0.325059	0.206465	1.23 [0.81 - 1.85]
TOP2A	GSE1456-GPL97	Breast cancer	Disease Specific Survival	159	0.465409	0.00164134	0.0384971	1.34135	0.322917	0.248702	1.28 [0.78 - 2.10]
TOP2A	GSE7378	Breast cancer	Disease Free Survival	54	0.685185	0.000803767	0.021206	2.69618	0.0421191	0.716591	2.05 [1.03 - 4.09]
TOP2A	GSE7378	Breast cancer	Disease Free Survival	54	0.666667	0.0011462	0.0285692	2.64147	0.0151603	0.768458	2.16 [1.16 - 4.01]
TOP2A	E-TABM-158	Breast cancer	Overall Survival	117	0.299145	0.0428648	0.44686	-0.647052	0.064273	-0.214552	0.81 [0.64 - 1.01]
TOP2A	E-TABM-158	Breast cancer	Distant Metastasis Free Survival	117	0.820513	0.0865525	-	0.71656	0.999125	-0.000165167	1.00 [0.74 - 1.34]
TOP2A	E-TABM-158	Breast cancer	Relapse Free Survival	117	0.632479	0.0481812	0.480596	-0.707407	0.12685	-0.178336	0.84 [0.67 - 1.05]
TOP2A	E-TABM-158	Breast cancer	Disease Specific Survival	117	0.162393	0.0147961	0.215842	-0.950629	0.0341283	-0.288462	0.75 [0.57 - 0.98]
TOP2A	E-TABM-158	Breast cancer	Distant Metastasis Free Survival	117	0.888889	0.0515787	-	0.87265	0.843329	0.0291795	1.03 [0.77 - 1.38]
TOP2A	E-TABM-158	Breast cancer	Overall Survival	117	0.632479	0.0481812	0.480596	-0.707407	0.12685	-0.178336	0.84 [0.67 - 1.05]
TOP2A	E-TABM-158	Breast cancer	Disease Specific Survival	117	0.299145	0.00500871	0.0947727	-1.01919	0.00894913	-0.34129	0.71 [0.55 - 0.92]
TOP2A	E-TABM-158	Breast cancer	Relapse Free Survival	117	0.299145	0.0428648	0.44686	-0.647052	0.064273	-0.214552	0.81 [0.64 - 1.01]
TOP2A	GSE3494-GPL96	Breast cancer	Disease Specific Survival	236	0.351695	9.25753e-06	0.000416628	1.70623	0.000680039	0.444236	1.56 [1.21 - 2.01]
TOP2A	GSE3494-GPL96	Breast cancer	Disease Specific Survival	236	0.487288	0.000868112	0.0226286	0.938783	0.00534064	0.423986	1.53 [1.13 - 2.06]
TOP2A	GSE3494-GPL97	Breast cancer	Disease Specific Survival	236	0.618644	0.0277243	0.335923	0.585052	0.170779	0.208727	1.23 [0.91 - 1.66]
TOP2A	GSE4922-GPL96	Breast cancer	Disease Free Survival	249	0.413655	1.03817e-06	5.63261e-05	1.19397	0.000307426	0.38118	1.46 [1.19 - 1.80]
TOP2A	GSE4922-GPL96	Breast cancer	Disease Free Survival	249	0.461847	6.78738e-05	0.00248698	0.883332	0.000895157	0.406523	1.50 [1.18 - 1.91]
TOP2A	GSE4922-GPL97	Breast cancer	Disease Free Survival	249	0.823293	0.00870018	0.145315	0.636599	0.0292584	0.262432	1.30 [1.03 - 1.65]
TOP2A	GSE2990	Breast cancer	Relapse Free Survival	62	0.774194	0.00235677	0.0517979	1.36912	0.00747684	0.431399	1.54 [1.12 - 2.11]
TOP2A	GSE2990	Breast cancer	Distant Metastasis Free Survival	125	0.648	0.00642728	0.115158	0.997413	0.105341	0.205153	1.23 [0.96 - 1.57]
TOP2A	GSE2990	Breast cancer	Relapse Free Survival	62	0.887097	1.91649e-09	1.55451e-07	2.82385	0.000513784	0.940199	2.56 [1.51 - 4.35]
TOP2A	GSE2990	Breast cancer	Relapse Free Survival	125	0.6	0.0069206	0.121941	0.763907	0.0617303	0.182483	1.20 [0.99 - 1.45]
TOP2A	GSE2990	Breast cancer	Distant Metastasis Free Survival	54	0.703704	0.000860768	0.0224673	1.80453	0.00873846	0.53787	1.71 [1.15 - 2.56]
TOP2A	GSE2990	Breast cancer	Distant Metastasis Free Survival	125	0.384	0.0071517	0.125069	1.3531	0.163917	0.18101	1.20 [0.93 - 1.55]
TOP2A	GSE2990	Breast cancer	Relapse Free Survival	125	0.384	0.0161211	0.229697	0.838477	0.202305	0.129046	1.14 [0.93 - 1.39]
TOP2A	GSE2990	Breast cancer	Distant Metastasis Free Survival	54	0.888889	7.35281e-08	4.81722e-06	3.00236	0.000639466	1.26751	3.55 [1.72 - 7.35]
TOP2A	GSE7390	Breast cancer	Overall Survival	198	0.616162	0.000589853	0.0163143	0.899632	0.0073795	0.273254	1.31 [1.08 - 1.61]
TOP2A	GSE7390	Breast cancer	Distant Metastasis Free Survival	198	0.626263	0.000450684	0.0129659	0.874331	0.0299976	0.24304	1.28 [1.02 - 1.59]
TOP2A	GSE7390	Breast cancer	Overall Survival	198	0.606061	0.000370131	0.0109499	0.936263	0.0186454	0.276757	1.32 [1.05 - 1.66]
TOP2A	GSE7390	Breast cancer	Relapse Free Survival	198	0.358586	0.0369424	0.406356	0.481187	0.0755516	0.137738	1.15 [0.99 - 1.34]
TOP2A	GSE7390	Breast cancer	Relapse Free Survival	198	0.267677	0.021409	0.281089	0.611566	0.120056	0.137255	1.15 [0.96 - 1.36]
TOP2A	GSE7390	Breast cancer	Distant Metastasis Free Survival	198	0.742424	0.000472829	0.0135093	0.89123	0.0128366	0.244357	1.28 [1.05 - 1.55]
TOP2A	GSE12945	Colorectal cancer	Disease Free Survival	51	0.764706	1.41762e-05	0.000612552	18.8212	0.015746	0.904801	2.47 [1.19 - 5.15]
TOP2A	GSE12945	Colorectal cancer	Overall Survival	62	0.725806	0.00125332	0.0307801	1.75036	0.0806707	0.451355	1.57 [0.95 - 2.61]
TOP2A	GSE12945	Colorectal cancer	Disease Free Survival	51	0.882353	0.031553	0.366399	1.73776	0.179294	0.910228	2.48 [0.66 - 9.38]
TOP2A	GSE12945	Colorectal cancer	Overall Survival	62	0.580645	0.0630125	-	1.08515	0.294561	0.40894	1.51 [0.70 - 3.23]
TOP2A	GSE17536	Colorectal cancer	Overall Survival	177	0.694915	0.0323991	0.372887	0.508989	0.580114	0.11	1.12 [0.76 - 1.65]
TOP2A	GSE17536	Colorectal cancer	Disease Free Survival	145	0.103448	0.0414186	0.43727	-0.838098	0.326424	-0.727995	0.48 [0.11 - 2.07]
TOP2A	GSE17536	Colorectal cancer	Disease Specific Survival	177	0.898305	0.158541	-	-0.816042	0.641856	-0.0838047	0.92 [0.65 - 1.31]
TOP2A	GSE17536	Colorectal cancer	Disease Free Survival	145	0.868966	0.0411502	0.435469	-1.81254	0.406069	-0.244503	0.78 [0.44 - 1.39]
TOP2A	GSE17536	Colorectal cancer	Overall Survival	177	0.265537	0.139757	-	0.425531	0.661456	0.073075	1.08 [0.78 - 1.49]
TOP2A	GSE17536	Colorectal cancer	Disease Free Survival	145	0.151724	0.0802773	-	-0.662822	0.228674	-0.293879	0.75 [0.46 - 1.20]
TOP2A	GSE17536	Colorectal cancer	Disease Specific Survival	177	0.881356	0.0312419	0.363991	-1.42918	0.592287	-0.11278	0.89 [0.59 - 1.35]
TOP2A	GSE17536	Colorectal cancer	Overall Survival	177	0.824859	0.0559052	-	-0.743272	0.425903	-0.38617	0.68 [0.26 - 1.76]
TOP2A	GSE17536	Colorectal cancer	Disease Specific Survival	177	0.824859	0.0807867	-	-0.79824	0.55639	-0.325434	0.72 [0.24 - 2.14]
TOP2A	GSE14333	Colorectal cancer	Disease Free Survival	226	0.880531	0.106753	-	-1.10861	0.618146	-0.0634757	0.94 [0.73 - 1.20]
TOP2A	GSE14333	Colorectal cancer	Disease Free Survival	226	0.884956	0.0203996	0.271711	-1.99508	0.0410208	-0.4975	0.61 [0.38 - 0.98]
TOP2A	GSE14333	Colorectal cancer	Disease Free Survival	226	0.181416	0.0837154	-	-0.539478	0.0774295	-0.367098	0.69 [0.46 - 1.04]
TOP2A	GSE17537	Colorectal cancer	Disease Free Survival	55	0.890909	0.0788316	-	0.857517	0.535212	0.198583	1.22 [0.65 - 2.28]
TOP2A	GSE17537	Colorectal cancer	Overall Survival	55	0.345455	0.0665791	-	-0.802127	0.55092	-0.134476	0.87 [0.56 - 1.36]
TOP2A	GSE17537	Colorectal cancer	Disease Free Survival	55	0.854545	0.0483329	0.481525	-15.3174	0.135544	-1.19221	0.30 [0.06 - 1.45]
TOP2A	GSE17537	Colorectal cancer	Disease Specific Survival	49	0.489796	0.0335711	0.381739	-1.3296	0.841214	0.0834084	1.09 [0.48 - 2.46]
TOP2A	GSE17537	Colorectal cancer	Disease Specific Survival	49	0.612245	0.0451481	0.461633	-1.44034	0.164704	-1.34818	0.26 [0.04 - 1.74]
TOP2A	GSE17537	Colorectal cancer	Disease Free Survival	55	0.890909	0.00527029	0.0986399	1.31277	0.654753	0.118219	1.13 [0.67 - 1.89]
TOP2A	GSE17537	Colorectal cancer	Disease Specific Survival	49	0.897959	0.121317	-	0.99307	0.832955	0.0708958	1.07 [0.56 - 2.07]
TOP2A	GSE17537	Colorectal cancer	Overall Survival	55	0.109091	0.0178533	0.247177	-1.25901	0.0505411	-1.57411	0.21 [0.04 - 1.00]
TOP2A	GSE17537	Colorectal cancer	Overall Survival	55	0.509091	0.0357668	0.39791	-0.985908	0.670775	-0.111387	0.89 [0.54 - 1.50]
TOP2A	GSE11595	Esophagus cancer	Overall Survival	34	0.794118	0.0156522	0.224843	-2.09008	0.0201974	-0.391515	0.68 [0.49 - 0.94]
TOP2A	GSE22138	Eye cancer	Distant Metastasis Free Survival	63	0.333333	0.00345263	0.0705252	1.17868	0.344973	0.135159	1.14 [0.86 - 1.52]
TOP2A	GSE22138	Eye cancer	Distant Metastasis Free Survival	63	0.555556	0.0180877	0.249491	0.792036	0.145129	0.156831	1.17 [0.95 - 1.44]
TOP2A	GSE22138	Eye cancer	Distant Metastasis Free Survival	63	0.777778	0.0113173	0.177146	0.925337	0.243595	0.924579	2.52 [0.53 - 11.93]
TOP2A	GSE2837	Head and neck cancer	Relapse Free Survival	28	0.785714	0.172146	-	0.769169	0.855949	0.059292	1.06 [0.56 - 2.01]
TOP2A	GSE2837	Head and neck cancer	Relapse Free Survival	28	0.714286	0.104038	-	-1.04223	0.740165	-0.196677	0.82 [0.26 - 2.63]
TOP2A	GSE2837	Head and neck cancer	Relapse Free Survival	28	0.107143	0.129336	-	-0.975496	0.864214	-0.0371687	0.96 [0.63 - 1.48]
TOP2A	jacob-00182-CANDF	Lung cancer	Overall Survival	82	0.817073	0.318313	-	-0.527508	0.955749	0.0090282	1.01 [0.73 - 1.39]
TOP2A	jacob-00182-CANDF	Lung cancer	Overall Survival	82	0.573171	0.0704648	-	0.604488	0.44714	0.15325	1.17 [0.79 - 1.73]
TOP2A	HARVARD-LC	Lung cancer	Overall Survival	84	0.833333	0.0036931	0.0744293	0.983974	0.156795	0.32528	1.38 [0.88 - 2.17]
TOP2A	HARVARD-LC	Lung cancer	Overall Survival	84	0.392857	0.00080958	0.0213354	1.08241	0.0128194	0.514532	1.67 [1.12 - 2.51]
TOP2A	jacob-00182-HLM	Lung cancer	Overall Survival	79	0.189873	0.197152	-	0.43079	0.932419	0.0118097	1.01 [0.77 - 1.33]
TOP2A	jacob-00182-HLM	Lung cancer	Overall Survival	79	0.126582	0.322226	-	0.375327	0.926621	0.0143828	1.01 [0.75 - 1.38]
TOP2A	MICHIGAN-LC	Lung cancer	Overall Survival	86	0.197674	0.0289817	0.34614	1.92245	0.0723377	0.522517	1.69 [0.95 - 2.98]
TOP2A	jacob-00182-MSK	Lung cancer	Overall Survival	104	0.365385	0.0010154	0.0258141	1.449	0.00881913	0.448941	1.57 [1.12 - 2.19]
TOP2A	jacob-00182-MSK	Lung cancer	Overall Survival	104	0.259615	0.00191846	0.0437741	1.93727	0.0152794	0.37132	1.45 [1.07 - 1.96]
TOP2A	GSE13213	Lung cancer	Overall Survival	117	0.897436	3.13837e-05	0.00125131	1.39305	4.79391e-05	0.576887	1.78 [1.35 - 2.35]
TOP2A	GSE31210	Lung cancer	Overall Survival	204	0.460784	0.000114552	0.00394706	1.8145	0.000807115	0.630449	1.88 [1.30 - 2.72]
TOP2A	GSE31210	Lung cancer	Overall Survival	204	0.514706	0.000933392	0.0240521	1.33186	0.0294739	0.417389	1.52 [1.04 - 2.21]
TOP2A	GSE31210	Lung cancer	Relapse Free Survival	204	0.70098	3.38673e-08	2.33086e-06	1.40603	4.15756e-07	0.692079	2.00 [1.53 - 2.61]
TOP2A	GSE31210	Lung cancer	Relapse Free Survival	204	0.514706	3.22296e-05	0.00128144	1.19336	0.00198001	0.437133	1.55 [1.17 - 2.04]
TOP2A	GSE31210	Lung cancer	Overall Survival	204	0.715686	1.92242e-05	0.000806051	1.46603	0.00087154	0.631244	1.88 [1.30 - 2.73]
TOP2A	GSE31210	Lung cancer	Relapse Free Survival	204	0.710784	5.99795e-09	4.5719e-07	1.47154	9.63847e-07	0.6711	1.96 [1.50 - 2.56]
TOP2A	jacob-00182-UM	Lung cancer	Overall Survival	178	0.859551	0.124055	-	0.399229	0.425434	0.0819915	1.09 [0.89 - 1.33]
TOP2A	jacob-00182-UM	Lung cancer	Overall Survival	178	0.882023	0.133015	-	0.408775	0.278718	0.119678	1.13 [0.91 - 1.40]
TOP2A	GSE3141	Lung cancer	Overall Survival	111	0.117117	0.0143167	0.210717	1.59012	0.455212	0.127495	1.14 [0.81 - 1.59]
TOP2A	GSE3141	Lung cancer	Overall Survival	111	0.891892	0.00870732	0.145406	0.981004	0.985416	0.00277657	1.00 [0.74 - 1.35]
TOP2A	GSE3141	Lung cancer	Overall Survival	111	0.261261	0.00895231	0.148503	0.960695	0.0330001	0.315937	1.37 [1.03 - 1.83]
TOP2A	GSE14814	Lung cancer	Overall Survival	90	0.811111	0.0710519	-	0.654983	0.444667	0.107979	1.11 [0.84 - 1.47]
TOP2A	GSE14814	Lung cancer	Disease Specific Survival	90	0.755556	0.0164789	0.233364	0.891209	0.497086	0.110213	1.12 [0.81 - 1.53]
TOP2A	GSE14814	Lung cancer	Overall Survival	90	0.8	0.0622688	-	0.655957	0.361783	0.163046	1.18 [0.83 - 1.67]
TOP2A	GSE14814	Lung cancer	Disease Specific Survival	90	0.533333	0.0889478	-	0.631889	0.512739	0.134105	1.14 [0.77 - 1.71]
TOP2A	GSE4716-GPL3694	Lung cancer	Overall Survival	50	0.72	0.0231562	0.296894	1.06082	0.274283	0.53595	1.71 [0.65 - 4.47]
TOP2A	GSE4716-GPL3694	Lung cancer	Overall Survival	50	0.12	0.205908	-	-0.790071	0.574604	-0.179266	0.84 [0.45 - 1.56]
TOP2A	GSE4716-GPL3694	Lung cancer	Overall Survival	50	0.14	0.293929	-	1.02691	0.736788	0.426296	1.53 [0.13 - 18.40]
TOP2A	GSE8894	Lung cancer	Relapse Free Survival	138	0.173913	0.00386083	0.0771152	1.25824	0.0300956	0.208818	1.23 [1.02 - 1.49]
TOP2A	GSE8894	Lung cancer	Relapse Free Survival	138	0.137681	0.00522176	0.0979263	1.50436	0.012059	0.221721	1.25 [1.05 - 1.48]
TOP2A	GSE8894	Lung cancer	Relapse Free Survival	138	0.333333	0.05333	-	-0.466478	0.631419	0.201012	1.22 [0.54 - 2.78]
TOP2A	GSE4573	Lung cancer	Overall Survival	129	0.139535	0.00742011	0.128666	1.45243	0.946551	-0.0159689	0.98 [0.62 - 1.57]
TOP2A	GSE4573	Lung cancer	Overall Survival	129	0.147287	0.00839507	0.141419	1.27715	0.709351	0.0654623	1.07 [0.76 - 1.51]
TOP2A	GSE17710	Lung cancer	Overall Survival	56	0.357143	0.0177209	0.245865	0.999706	0.215984	0.244097	1.28 [0.87 - 1.88]
TOP2A	GSE17710	Lung cancer	Relapse Free Survival	56	0.392857	0.0501253	-	0.762336	0.160777	0.258845	1.30 [0.90 - 1.86]
TOP2A	GSE17710	Lung cancer	Overall Survival	56	0.357143	0.00977186	0.158677	1.07813	0.155232	0.29022	1.34 [0.90 - 1.99]
TOP2A	GSE17710	Lung cancer	Relapse Free Survival	56	0.321429	0.0629578	-	0.748234	0.193444	0.242068	1.27 [0.88 - 1.83]
TOP2A	GSE17710	Lung cancer	Overall Survival	56	0.392857	0.0346668	0.389874	0.856876	0.110364	0.304702	1.36 [0.93 - 1.97]
TOP2A	GSE17710	Lung cancer	Relapse Free Survival	56	0.357143	0.0287065	0.343922	0.881003	0.325367	0.187609	1.21 [0.83 - 1.75]
TOP2A	GSE17710	Lung cancer	Overall Survival	56	0.625	0.0620746	-	0.674355	0.127103	0.293143	1.34 [0.92 - 1.95]
TOP2A	GSE17710	Lung cancer	Relapse Free Survival	56	0.357143	0.0148503	0.216417	0.971449	0.266325	0.221474	1.25 [0.84 - 1.84]
TOP2A	GSE9891	Ovarian cancer	Overall Survival	278	0.26259	0.0343387	0.387452	0.489438	0.181901	0.110547	1.12 [0.95 - 1.31]
TOP2A	GSE9891	Ovarian cancer	Overall Survival	278	0.125899	0.0170801	0.239459	0.897518	0.267026	0.204348	1.23 [0.86 - 1.76]
TOP2A	GSE9891	Ovarian cancer	Overall Survival	278	0.52518	0.00524295	0.0982382	0.528858	0.0656942	0.133269	1.14 [0.99 - 1.32]
TOP2A	DUKE-OC	Ovarian cancer	Overall Survival	133	0.112782	0.121274	-	0.646636	0.732061	-0.0276801	0.97 [0.83 - 1.14]
TOP2A	DUKE-OC	Ovarian cancer	Overall Survival	133	0.315789	0.103068	-	-0.39869	0.664638	-0.0392055	0.96 [0.81 - 1.15]
TOP2A	GSE8841	Ovarian cancer	Overall Survival	81	0.469136	0.0247016	0.310452	1.34976	0.317918	0.220918	1.25 [0.81 - 1.92]
TOP2A	GSE26712	Ovarian cancer	Disease Free Survival	185	0.783784	0.0279184	0.337514	0.415194	0.610151	0.0377783	1.04 [0.90 - 1.20]
TOP2A	GSE26712	Ovarian cancer	Overall Survival	185	0.881081	0.00464385	0.0892869	0.679211	0.155577	0.120002	1.13 [0.96 - 1.33]
TOP2A	GSE26712	Ovarian cancer	Overall Survival	185	0.805405	0.0320673	0.370353	0.450277	0.918741	-0.00841193	0.99 [0.84 - 1.17]
TOP2A	GSE26712	Ovarian cancer	Disease Free Survival	185	0.881081	0.0374681	0.410088	0.497171	0.185094	0.102911	1.11 [0.95 - 1.29]
TOP2A	GSE17260	Ovarian cancer	Progression Free Survival	110	0.163636	0.27862	-	0.368177	0.59548	0.0600303	1.06 [0.85 - 1.33]
TOP2A	GSE17260	Ovarian cancer	Overall Survival	110	0.8	0.203892	-	0.44382	0.459076	0.11577	1.12 [0.83 - 1.53]
TOP2A	GSE14764	Ovarian cancer	Overall Survival	80	0.1625	0.138392	-	1.05908	0.933465	0.0164292	1.02 [0.69 - 1.50]
TOP2A	GSE14764	Ovarian cancer	Overall Survival	80	0.7875	0.0658563	-	-1.68553	0.833302	-0.0267436	0.97 [0.76 - 1.25]
TOP2A	GSE16560	Prostate cancer	Overall Survival	281	0.704626	2.93175e-05	0.0011773	0.606178	0.000323133	0.247799	1.28 [1.12 - 1.47]
TOP2A	E-DKFZ-1	Renal cell carcinoma	Overall Survival	59	0.711864	0.112761	-	0.773449	0.496879	0.553418	1.74 [0.35 - 8.58]
TOP2A	GSE19234	Skin cancer	Overall Survival	38	0.236842	0.000986333	0.0251927	15.9509	0.00480294	1.22339	3.40 [1.45 - 7.95]
TOP2A	GSE19234	Skin cancer	Overall Survival	38	0.289474	0.00193759	0.0441321	2.55041	0.00860842	1.10392	3.02 [1.32 - 6.87]
TOP2A	GSE19234	Skin cancer	Overall Survival	38	0.368421	0.102539	-	0.894179	0.795277	0.0795682	1.08 [0.59 - 1.98]
TOP2A	GSE30929	Soft tissue cancer	Distant Recurrence Free Survival	140	0.635714	1.68648e-09	1.37718e-07	1.69494	1.6924e-08	0.561612	1.75 [1.44 - 2.13]
TOP2A	GSE30929	Soft tissue cancer	Distant Recurrence Free Survival	140	0.721429	1.37187e-09	1.13241e-07	1.6179	1.65413e-08	0.645419	1.91 [1.52 - 2.39]
TRAP1	GSE5287	Bladder cancer	Overall Survival	30	0.166667	0.20511	-	-0.69886	0.402983	-0.591787	0.55 [0.14 - 2.21]
TRAP1	GSE13507	Bladder cancer	Overall Survival	165	0.50303	0.292925	-	0.255813	0.560963	0.12196	1.13 [0.75 - 1.70]
TRAP1	GSE13507	Bladder cancer	Disease Specific Survival	165	0.109091	0.0141711	0.209149	-1.01082	0.823761	-0.0673799	0.93 [0.52 - 1.69]
TRAP1	GSE12417-GPL96	Blood cancer	Overall Survival	163	0.153374	0.0407335	0.432661	-0.514927	0.995831	0.00124548	1.00 [0.63 - 1.60]
TRAP1	GSE12417-GPL97	Blood cancer	Overall Survival	163	0.220859	0.010469	0.167118	-0.561896	0.364516	-0.812207	0.44 [0.08 - 2.57]
TRAP1	GSE12417-GPL570	Blood cancer	Overall Survival	79	0.21519	0.00662503	0.117894	1.21808	0.0824198	1.36298	3.91 [0.84 - 18.19]
TRAP1	GSE12417-GPL570	Blood cancer	Overall Survival	79	0.64557	0.0729942	-	0.53269	0.624095	0.11134	1.12 [0.72 - 1.74]
TRAP1	GSE5122	Blood cancer	Overall Survival	58	0.172414	0.0948734	-	0.623283	0.650133	-0.185805	0.83 [0.37 - 1.85]
TRAP1	GSE8970	Blood cancer	Overall Survival	34	0.588235	0.105718	-	-0.66231	0.256128	-0.727432	0.48 [0.14 - 1.70]
TRAP1	GSE4475	Blood cancer	Overall Survival	158	0.85443	0.172266	-	-0.507625	0.791212	-0.0630712	0.94 [0.59 - 1.50]
TRAP1	E-TABM-346	Blood cancer	Event Free Survival	53	0.773585	0.00578897	0.106158	0.999522	0.165879	0.848809	2.34 [0.70 - 7.76]
TRAP1	E-TABM-346	Blood cancer	Overall Survival	53	0.792453	0.00676885	0.11987	1.02796	0.192211	0.861102	2.37 [0.65 - 8.63]
TRAP1	GSE16131-GPL96	Blood cancer	Overall Survival	180	0.305556	0.142516	-	-0.31869	0.567042	-0.178071	0.84 [0.45 - 1.54]
TRAP1	GSE16131-GPL97	Blood cancer	Overall Survival	180	0.566667	0.00521334	0.0978024	0.581805	0.103935	0.124951	1.13 [0.97 - 1.32]
TRAP1	GSE2658	Blood cancer	Disease Specific Survival	559	0.166369	0.0857018	-	-0.419337	0.550553	-0.0722514	0.93 [0.73 - 1.18]
TRAP1	GSE2658	Blood cancer	Disease Specific Survival	559	0.270125	0.230003	-	0.267983	0.657328	-0.121886	0.89 [0.52 - 1.52]
TRAP1	GSE4271-GPL96	Brain cancer	Overall Survival	77	0.298701	0.112096	-	-0.428834	0.840283	-0.0810268	0.92 [0.42 - 2.03]
TRAP1	GSE4271-GPL97	Brain cancer	Overall Survival	77	0.753247	0.104234	-	0.470237	0.732143	0.0445338	1.05 [0.81 - 1.35]
TRAP1	GSE7696	Brain cancer	Overall Survival	70	0.128571	0.0129063	0.195272	-0.898065	0.379896	-1.51138	0.22 [0.01 - 6.44]
TRAP1	GSE7696	Brain cancer	Overall Survival	70	0.485714	0.114879	-	-0.417546	0.158822	-0.54827	0.58 [0.27 - 1.24]
TRAP1	MGH-glioma	Brain cancer	Overall Survival	50	0.86	0.048263	0.481097	-1.76733	0.274939	-0.361431	0.70 [0.36 - 1.33]
TRAP1	GSE4412-GPL96	Brain cancer	Overall Survival	74	0.797297	0.00851127	0.142908	-1.10151	0.250394	-0.584771	0.56 [0.21 - 1.51]
TRAP1	GSE4412-GPL97	Brain cancer	Overall Survival	74	0.189189	0.132956	-	-0.536317	0.570882	-0.0894813	0.91 [0.67 - 1.25]
TRAP1	GSE16581	Brain cancer	Overall Survival	67	0.895522	0.0405605	0.43149	1.53809	0.154311	2.05367	7.80 [0.46 - 131.55]
TRAP1	GSE16581	Brain cancer	Overall Survival	67	0.746269	0.00292498	0.0617161	1.83871	0.0911408	5.65756	286.45 [0.40 - 203066.01]
TRAP1	GSE19615	Breast cancer	Distant Metastasis Free Survival	115	0.86087	0.119022	-	-15.2566	0.311567	-0.882257	0.41 [0.07 - 2.29]
TRAP1	GSE19615	Breast cancer	Distant Metastasis Free Survival	115	0.26087	0.0874255	-	1.59836	0.323168	0.47758	1.61 [0.63 - 4.16]
TRAP1	GSE3143	Breast cancer	Overall Survival	158	0.158228	0.100072	-	0.834301	0.756255	0.123824	1.13 [0.52 - 2.47]
TRAP1	GSE7849	Breast cancer	Disease Free Survival	76	0.118421	0.0498538	0.490746	-1.0956	0.0479369	-0.9929	0.37 [0.14 - 0.99]
TRAP1	GSE12276	Breast cancer	Relapse Free Survival	204	0.862745	0.0209567	0.27691	0.463472	0.298612	0.191847	1.21 [0.84 - 1.74]
TRAP1	GSE12276	Breast cancer	Relapse Free Survival	204	0.784314	0.000767129	0.0203867	-0.579691	0.0226332	-0.151248	0.86 [0.75 - 0.98]
TRAP1	GSE6532-GPL570	Breast cancer	Relapse Free Survival	87	0.126437	0.0625954	-	-0.839628	0.903415	0.0482657	1.05 [0.48 - 2.29]
TRAP1	GSE6532-GPL570	Breast cancer	Distant Metastasis Free Survival	87	0.126437	0.0625954	-	-0.839628	0.903415	0.0482657	1.05 [0.48 - 2.29]
TRAP1	GSE6532-GPL570	Breast cancer	Relapse Free Survival	87	0.482759	0.0750458	-	0.691936	0.960137	-0.0541543	0.95 [0.11 - 7.92]
TRAP1	GSE6532-GPL570	Breast cancer	Distant Metastasis Free Survival	87	0.482759	0.0750458	-	0.691936	0.960137	-0.0541543	0.95 [0.11 - 7.92]
TRAP1	GSE9195	Breast cancer	Distant Metastasis Free Survival	77	0.896104	7.74429e-05	0.00279492	2.14302	0.0583924	2.85684	17.41 [0.90 - 335.35]
TRAP1	GSE9195	Breast cancer	Relapse Free Survival	77	0.194805	0.0755814	-	15.3543	0.172716	0.971409	2.64 [0.65 - 10.67]
TRAP1	GSE9195	Breast cancer	Distant Metastasis Free Survival	77	0.727273	0.0132394	0.198972	1.46501	0.0612294	1.52279	4.58 [0.93 - 22.59]
TRAP1	GSE9195	Breast cancer	Relapse Free Survival	77	0.87013	0.000287309	0.00880119	1.81827	0.034595	2.78438	16.19 [1.22 - 214.23]
TRAP1	GSE12093	Breast cancer	Distant Metastasis Free Survival	136	0.595588	0.0342572	0.386848	0.938799	0.663794	0.332204	1.39 [0.31 - 6.23]
TRAP1	GSE11121	Breast cancer	Distant Metastasis Free Survival	200	0.62	0.0642443	-	0.539773	0.336974	0.429709	1.54 [0.64 - 3.69]
TRAP1	GSE9893	Breast cancer	Overall Survival	155	0.819355	0.000428788	0.0124243	0.986358	0.0030054	0.177479	1.19 [1.06 - 1.34]
TRAP1	GSE2034	Breast cancer	Distant Metastasis Free Survival	286	0.70979	0.158791	-	-0.316727	0.284593	-0.393053	0.67 [0.33 - 1.39]
TRAP1	GSE1456-GPL96	Breast cancer	Relapse Free Survival	159	0.314465	5.07148e-05	0.00192008	2.35738	0.00124668	1.29146	3.64 [1.66 - 7.97]
TRAP1	GSE1456-GPL96	Breast cancer	Disease Specific Survival	159	0.314465	0.00184461	0.0423846	1.95644	0.0108216	1.19761	3.31 [1.32 - 8.32]
TRAP1	GSE1456-GPL96	Breast cancer	Overall Survival	159	0.314465	0.00117592	0.0291865	1.55121	0.0578077	0.790645	2.20 [0.97 - 4.99]
TRAP1	GSE1456-GPL97	Breast cancer	Disease Specific Survival	159	0.27673	0.0282413	0.340149	1.25405	0.142631	0.288433	1.33 [0.91 - 1.96]
TRAP1	GSE1456-GPL97	Breast cancer	Overall Survival	159	0.264151	0.156582	-	0.581365	0.736304	0.0564983	1.06 [0.76 - 1.47]
TRAP1	GSE1456-GPL97	Breast cancer	Relapse Free Survival	159	0.283019	0.194392	-	0.507732	0.70013	0.0646931	1.07 [0.77 - 1.48]
TRAP1	GSE7378	Breast cancer	Disease Free Survival	54	0.851852	0.00829574	0.140141	1.67046	0.129073	0.804688	2.24 [0.79 - 6.32]
TRAP1	E-TABM-158	Breast cancer	Disease Specific Survival	117	0.897436	0.0018805	0.0430613	1.27471	0.191887	0.518787	1.68 [0.77 - 3.66]
TRAP1	E-TABM-158	Breast cancer	Relapse Free Survival	117	0.888889	0.000700808	0.0188851	1.22424	0.12252	0.5173	1.68 [0.87 - 3.23]
TRAP1	E-TABM-158	Breast cancer	Distant Metastasis Free Survival	117	0.820513	0.00117641	0.0291967	1.24237	0.251685	0.467976	1.60 [0.72 - 3.55]
TRAP1	E-TABM-158	Breast cancer	Overall Survival	117	0.888889	0.000700808	0.0188851	1.22424	0.12252	0.5173	1.68 [0.87 - 3.23]
TRAP1	GSE3494-GPL96	Breast cancer	Disease Specific Survival	236	0.601695	0.198148	-	0.345483	0.760135	0.138007	1.15 [0.47 - 2.78]
TRAP1	GSE3494-GPL97	Breast cancer	Disease Specific Survival	236	0.521186	0.0801721	-	-0.481689	0.361422	-0.129896	0.88 [0.66 - 1.16]
TRAP1	GSE4922-GPL96	Breast cancer	Disease Free Survival	249	0.506024	0.0613329	-	0.398927	0.383555	0.317509	1.37 [0.67 - 2.81]
TRAP1	GSE4922-GPL97	Breast cancer	Disease Free Survival	249	0.875502	0.306715	-	-0.358473	0.887175	-0.0161568	0.98 [0.79 - 1.23]
TRAP1	GSE2990	Breast cancer	Relapse Free Survival	62	0.887097	0.0100339	0.161872	1.27761	0.988531	0.00453962	1.00 [0.54 - 1.87]
TRAP1	GSE2990	Breast cancer	Distant Metastasis Free Survival	125	0.896	0.0906095	-	0.774833	0.351339	0.436658	1.55 [0.62 - 3.88]
TRAP1	GSE2990	Breast cancer	Relapse Free Survival	125	0.384	0.206353	-	0.411848	0.979913	-0.00933715	0.99 [0.48 - 2.05]
TRAP1	GSE2990	Breast cancer	Distant Metastasis Free Survival	54	0.888889	0.00976029	0.158536	1.46554	0.789429	0.103688	1.11 [0.52 - 2.37]
TRAP1	GSE7390	Breast cancer	Distant Metastasis Free Survival	198	0.878788	0.00592737	0.108132	0.862828	0.458433	0.218036	1.24 [0.70 - 2.21]
TRAP1	GSE7390	Breast cancer	Overall Survival	198	0.868687	0.0202348	0.270162	0.741962	0.581065	0.1716	1.19 [0.65 - 2.18]
TRAP1	GSE7390	Breast cancer	Relapse Free Survival	198	0.19697	0.0784596	-	0.522794	0.528516	0.150906	1.16 [0.73 - 1.86]
TRAP1	GSE12945	Colorectal cancer	Disease Free Survival	51	0.490196	0.141418	-	-1.50014	0.943157	0.0713475	1.07 [0.15 - 7.63]
TRAP1	GSE12945	Colorectal cancer	Overall Survival	62	0.258065	0.130236	-	1.45059	0.40782	0.57683	1.78 [0.45 - 6.98]
TRAP1	GSE17536	Colorectal cancer	Disease Free Survival	145	0.234483	0.0332077	0.379011	-0.724681	0.161083	-0.599535	0.55 [0.24 - 1.27]
TRAP1	GSE17536	Colorectal cancer	Disease Specific Survival	177	0.497175	0.0653961	-	-0.499156	0.453812	-0.270167	0.76 [0.38 - 1.55]
TRAP1	GSE17536	Colorectal cancer	Overall Survival	177	0.129944	0.0254489	0.316874	-0.655352	0.849014	-0.243201	0.78 [0.06 - 9.59]
TRAP1	GSE17536	Colorectal cancer	Disease Free Survival	145	0.241379	0.146589	-	-0.509779	0.455477	-1.39921	0.25 [0.01 - 9.73]
TRAP1	GSE17536	Colorectal cancer	Disease Specific Survival	177	0.129944	0.038977	0.420646	-0.686035	0.609202	-0.762953	0.47 [0.03 - 8.69]
TRAP1	GSE17536	Colorectal cancer	Overall Survival	177	0.124294	0.110631	-	0.672527	0.79693	0.0827572	1.09 [0.58 - 2.04]
TRAP1	GSE14333	Colorectal cancer	Disease Free Survival	226	0.814159	0.0476134	0.477101	0.634881	0.580874	0.0716383	1.07 [0.83 - 1.39]
TRAP1	GSE14333	Colorectal cancer	Disease Free Survival	226	0.20354	0.000317342	0.00959044	-1.00093	0.0506764	-0.588504	0.56 [0.31 - 1.00]
TRAP1	GSE17537	Colorectal cancer	Disease Free Survival	55	0.472727	0.0873808	-	-0.859054	0.297311	-2.54967	0.08 [0.00 - 9.44]
TRAP1	GSE17537	Colorectal cancer	Disease Specific Survival	49	0.755102	0.157397	-	-1.37042	0.38022	-2.37036	0.09 [0.00 - 18.62]
TRAP1	GSE17537	Colorectal cancer	Overall Survival	55	0.818182	0.073531	-	-1.64581	0.359003	-2.0394	0.13 [0.00 - 10.16]
TRAP1	GSE17537	Colorectal cancer	Overall Survival	55	0.890909	0.0981344	-	0.90258	0.84125	0.0788979	1.08 [0.50 - 2.34]
TRAP1	GSE17537	Colorectal cancer	Disease Free Survival	55	0.781818	0.0298186	0.352825	0.992868	0.0955121	0.819759	2.27 [0.87 - 5.95]
TRAP1	GSE17537	Colorectal cancer	Disease Specific Survival	49	0.877551	0.0158624	0.227025	1.38037	0.300701	0.606892	1.83 [0.58 - 5.79]
TRAP1	GSE11595	Esophagus cancer	Overall Survival	34	0.176471	0.0570574	-	-0.962629	0.317645	-0.475541	0.62 [0.24 - 1.58]
TRAP1	GSE11595	Esophagus cancer	Overall Survival	34	0.176471	0.0570574	-	-0.962629	0.317645	-0.475541	0.62 [0.24 - 1.58]
TRAP1	GSE22138	Eye cancer	Distant Metastasis Free Survival	63	0.238095	0.0358082	0.398209	-0.738218	0.223763	-3.01921	0.05 [0.00 - 6.33]
TRAP1	GSE22138	Eye cancer	Distant Metastasis Free Survival	63	0.396825	0.000161139	0.00532327	1.54037	0.00245071	0.840294	2.32 [1.35 - 3.99]
TRAP1	GSE2837	Head and neck cancer	Relapse Free Survival	28	0.285714	0.0980285	-	-0.912873	0.278116	-0.348736	0.71 [0.38 - 1.33]
TRAP1	GSE2837	Head and neck cancer	Relapse Free Survival	28	0.25	0.10564	-	-0.929474	0.471489	-0.740748	0.48 [0.06 - 3.58]
TRAP1	jacob-00182-CANDF	Lung cancer	Overall Survival	82	0.634146	0.0316938	0.367484	0.715515	0.385846	0.429996	1.54 [0.58 - 4.06]
TRAP1	HARVARD-LC	Lung cancer	Overall Survival	84	0.821429	0.23448	-	-0.514481	0.647102	-0.143531	0.87 [0.47 - 1.60]
TRAP1	jacob-00182-HLM	Lung cancer	Overall Survival	79	0.113924	0.00506397	0.0955941	-1.01072	0.508907	-0.285272	0.75 [0.32 - 1.75]
TRAP1	MICHIGAN-LC	Lung cancer	Overall Survival	86	0.662791	0.00710967	0.124503	1.06449	0.0269333	1.27155	3.57 [1.16 - 11.00]
TRAP1	jacob-00182-MSK	Lung cancer	Overall Survival	104	0.807692	0.00192102	0.043822	1.05492	0.525404	0.344176	1.41 [0.49 - 4.08]
TRAP1	GSE13213	Lung cancer	Overall Survival	117	0.162393	0.190185	-	-0.460918	0.6232	-0.145644	0.86 [0.48 - 1.55]
TRAP1	GSE31210	Lung cancer	Overall Survival	204	0.686275	0.0188315	0.256758	-1.1924	0.151383	-0.94198	0.39 [0.11 - 1.41]
TRAP1	GSE31210	Lung cancer	Relapse Free Survival	204	0.897059	0.00707047	0.123973	0.883984	0.256087	0.513168	1.67 [0.69 - 4.05]
TRAP1	GSE31210	Lung cancer	Overall Survival	204	0.186275	6.98743e-05	0.0025518	-1.36261	0.00448177	-0.574059	0.56 [0.38 - 0.84]
TRAP1	GSE31210	Lung cancer	Relapse Free Survival	204	0.45098	0.00584822	0.107005	-0.752121	0.0171263	-0.369254	0.69 [0.51 - 0.94]
TRAP1	jacob-00182-UM	Lung cancer	Overall Survival	178	0.146067	0.252219	-	0.363509	0.68089	0.137466	1.15 [0.60 - 2.21]
TRAP1	GSE11117	Lung cancer	Overall Survival	41	0.121951	0.0252513	0.315185	15.3376	0.176079	0.496406	1.64 [0.80 - 3.37]
TRAP1	GSE11117	Lung cancer	Overall Survival	41	0.853659	0.116365	-	0.781585	0.806436	-0.0872012	0.92 [0.46 - 1.84]
TRAP1	GSE3141	Lung cancer	Overall Survival	111	0.243243	0.0830833	-	-0.481586	0.178708	-0.587787	0.56 [0.24 - 1.31]
TRAP1	GSE3141	Lung cancer	Overall Survival	111	0.45045	0.0915565	-	0.452649	0.356266	0.154985	1.17 [0.84 - 1.62]
TRAP1	GSE14814	Lung cancer	Overall Survival	90	0.3	0.0452244	0.462119	0.815861	0.359039	0.440191	1.55 [0.61 - 3.98]
TRAP1	GSE14814	Lung cancer	Disease Specific Survival	90	0.655556	0.0519533	-	0.708598	0.351349	0.509208	1.66 [0.57 - 4.86]
TRAP1	GSE4716-GPL3694	Lung cancer	Overall Survival	50	0.86	0.190717	-	0.741531	0.316843	0.410947	1.51 [0.67 - 3.37]
TRAP1	GSE8894	Lung cancer	Relapse Free Survival	138	0.898551	0.0412264	0.435981	-1.14253	0.320822	-0.174151	0.84 [0.60 - 1.18]
TRAP1	GSE8894	Lung cancer	Relapse Free Survival	138	0.23913	0.0166224	0.234826	-0.597343	0.0329337	-4.55235	0.01 [0.00 - 0.69]
TRAP1	GSE4573	Lung cancer	Overall Survival	129	0.651163	0.0452655	0.462381	0.492991	0.176392	0.619637	1.86 [0.76 - 4.56]
TRAP1	GSE17710	Lung cancer	Relapse Free Survival	56	0.785714	0.0122027	0.187346	0.963317	0.824405	0.112045	1.12 [0.42 - 3.01]
TRAP1	GSE17710	Lung cancer	Overall Survival	56	0.767857	0.0358146	0.398256	0.773596	0.542122	0.227963	1.26 [0.60 - 2.61]
TRAP1	GSE17710	Lung cancer	Overall Survival	56	0.785714	0.0188298	0.256742	0.962576	0.995484	0.00274671	1.00 [0.39 - 2.60]
TRAP1	GSE17710	Lung cancer	Relapse Free Survival	56	0.767857	0.00487836	0.0928253	1.02124	0.491938	0.280674	1.32 [0.59 - 2.95]
TRAP1	GSE9891	Ovarian cancer	Overall Survival	278	0.453237	0.0906145	-	-0.316769	0.618384	-0.0858392	0.92 [0.65 - 1.29]
TRAP1	GSE9891	Ovarian cancer	Overall Survival	278	0.823741	0.0735221	-	0.395177	0.155339	0.962371	2.62 [0.69 - 9.87]
TRAP1	DUKE-OC	Ovarian cancer	Overall Survival	133	0.390977	0.0780722	-	-0.420728	0.152072	-0.245589	0.78 [0.56 - 1.09]
TRAP1	GSE8841	Ovarian cancer	Overall Survival	81	0.419753	0.0279931	0.338125	1.52388	0.0411998	0.959538	2.61 [1.04 - 6.56]
TRAP1	GSE26712	Ovarian cancer	Disease Free Survival	185	0.102703	0.0802819	-	0.528428	0.671776	-0.0659341	0.94 [0.69 - 1.27]
TRAP1	GSE26712	Ovarian cancer	Overall Survival	185	0.248649	0.137004	-	0.329742	0.791275	-0.0453827	0.96 [0.68 - 1.34]
TRAP1	GSE17260	Ovarian cancer	Progression Free Survival	110	0.772727	0.200577	-	-0.3619	0.580295	-0.111496	0.89 [0.60 - 1.33]
TRAP1	GSE17260	Ovarian cancer	Overall Survival	110	0.109091	0.00124347	0.0305783	-1.29924	0.113654	-0.428001	0.65 [0.38 - 1.11]
TRAP1	GSE14764	Ovarian cancer	Overall Survival	80	0.875	0.12763	-	0.838359	0.589421	0.315345	1.37 [0.44 - 4.31]
TRAP1	GSE16560	Prostate cancer	Overall Survival	281	0.740214	0.00120524	0.0297925	0.491291	0.149665	0.330852	1.39 [0.89 - 2.18]
TRAP1	E-DKFZ-1	Renal cell carcinoma	Overall Survival	59	0.881356	0.00366518	0.0739793	1.4739	0.149807	1.10171	3.01 [0.67 - 13.48]
TRAP1	GSE19234	Skin cancer	Overall Survival	38	0.289474	6.14737e-05	0.00227793	-1.99603	0.00477337	-0.671759	0.51 [0.32 - 0.81]
TRAP1	GSE19234	Skin cancer	Overall Survival	38	0.842105	0.000519069	0.0146304	1.83495	0.00830789	1.48294	4.41 [1.46 - 13.25]
TRAP1	GSE30929	Soft tissue cancer	Distant Recurrence Free Survival	140	0.307143	0.000455202	0.0130771	-0.984795	0.0544817	-0.809939	0.44 [0.19 - 1.02]
